# Supplementary material for: Comparative Proteome Analysis of Porcine Jejunum Tissues in Response to a Virulent Strain of Porcine Epidemic Diarrhea Virus and Its Attenuated Strain
Source: Viruses. 2016 Nov 29;8(12):323. doi: 10.3390/v8120323 (PMC5192384; doi:10.3390/v8120323)
Supplement: Supplementary file 1 [file viruses-08-00323-s001.zip]

Archive with 5 entries (4 files):
- viruses-147569-supplementary-final/
- viruses-147569-supplementary-final/Figure S1, Figure S2 , Figure S3 and Table S1.docx
- viruses-147569-supplementary-final/File S1-Information for all significantly altered proteins identified in  YN13 and YN144-infected groups.xlsx
- viruses-147569-supplementary-final/File S2-Gene Ontology analysis  of significantly differently expressed proteins  in  YN13 and YN144-infected groups.xlsx
- viruses-147569-supplementary-final/File S3-Functional characterization of significantly differently expressed proteins in  YN13 and YN144-infected groups.xlsx
