# Supplementary material for: Comparative Proteome Analysis of Porcine Jejunum Tissues in Response to a Virulent Strain of Porcine Epidemic Diarrhea Virus and Its Attenuated Strain
Source: Viruses. 2016 Nov 29;8(12):323. doi: 10.3390/v8120323 (PMC5192384; doi:10.3390/v8120323)
Supplement: Supplementary file 1 [file viruses-08-00323-s001.zip › viruses-147569-supplementary-final/File S1-Information for all significantly altered proteins identified in YN13 and YN144-infected groups.xlsx]

## Sheet: YN13
Accession	N	Unused	Total	%Cov	%Cov(50)	%Cov(95)	Name	Species	Peptides(95%)	119:113	121:113	119:114	121:114	C.V	AVG.
tr|F1SHC1|F1SHC1_PIG	1422	8	74.58	70.6	67.26	63.7	tubulin, alpha 1c	PIG	89	12.3595	12.3595	16.293	15.8489	0.131012	14.2152
sp|Q29599|OAS1_PIG	485	20.04	20.18	53.3	35.24	35.24	2'-5'-oligoadenylate synthase 1	PIG	10	15.1356	14.9969	10	10	0.202152	12.5331
tr|F1S3M9|F1S3M9_PIG	301	26.37	26.44	41.31	23.81	21.67	erythrocyte membrane protein band 4.1-like 2	PIG	13	8.31764	10.2802	9.81748	12.4738	0.145628	10.2223
tr|F1S3I2|F1S3I2_PIG	2252	4.01	4.04	28.14	5.97	4.904	peter pan homolog (Drosophila)	PIG	2	5.97035	15.8489	4.65586	8.87156	0.489586	8.83668
tr|F2Z5T5|F2Z5T5_PIG	19	83.12	85.2	76.05	72.73	69.18	tubulin, alpha 1a	PIG	107	7.31139	8.24138	7.65597	9.37562	0.0962258	8.14609
tr|I3LVR9|I3LVR9_PIG	427	21.66	21.86	55.21	39.1	39.1	cytidine monophosphate (UMP-CMP) kinase 2, mitochondrial	PIG	11	10	6.66807	4.44631	3.04789	0.43461	6.04057
tr|F1SLI6|F1SLI6_PIG	1788	6	7.63	24.12	7.324	6.543	SWI/SNF related, matrix associated, actin dependent regulator of chromatin, subfamily c, member 1	PIG	4	4.74242	3.34195	8.3946	5.34564	0.338273	5.45615
sp|A7VK00|MX2_PIG	146	38.27	48.29	59.77	48.1	45.01	Interferon-induced GTP-binding protein Mx2	PIG	35	4.40555	4.44631	6.08135	6.13762	0.159868	5.26771
tr|F1SID1|F1SID1_PIG	405	22.25	22.35	30.32	18.99	17.16	Promyelocytic leukemia	PIG	17	6.60694	6.85488	3.13329	3.28095	0.35517	4.96901
tr|I3LFE0|I3LFE0_PIG	2878	2.05	2.08	25.6	3.436	1.375	Polypeptide N-acetylgalactosaminyltransferase	PIG	1	5.49541	5.24808	4.52898	4.32514	0.0991437	4.8994
tr|F1S8T1|F1S8T1_PIG	888	12.5	14.71	35.17	10.17	10.17	nucleolar and coiled-body phosphoprotein 1	PIG	10	6.60694	5.64937	3.7325	3.19154	0.289592	4.79509
tr|F1S9L2|F1S9L2_PIG	709	15.41	17.56	39.5	26.24	26.24	Inflammatory response protein 6	PIG	9	3.94457	3.94457	5.29664	5.24808	0.144107	4.60846
tr|I3LTW6|I3LTW6_PIG	3078	2.01	2.03	38.58	6.299	6.299	exocyst complex component 3-like 4	PIG	1	3.83707	4.74242	3.83707	4.74242	0.105525	4.28975
sp|P62901|RL31_PIG	974	11.79	11.79	51.2	38.4	38.4	60S ribosomal protein L31	PIG	12	2.22844	2.37684	5.91562	6.30957	0.454125	4.20762
tr|F1SA35|F1SA35_PIG	2098	4.13	15.23	32.09	18.05	16.33	heterogeneous nuclear ribonucleoprotein A2/B1	PIG	15	3.31131	3.7325	4.48745	5.01187	0.159179	4.13578
tr|F1RIV0|F1RIV0_PIG	903	12.3	12.33	50.29	30.46	25.57	2'-5' oligoadenylate synthetase-like	PIG	7	5.01187	4.87529	2.91072	2.75423	0.272144	3.88803
tr|F1SF47|F1SF47_PIG	2357	4	4.1	26.37	11.3	6.164	hydroxysteroid (11-beta) dehydrogenase 1	PIG	2	1.77011	2.39883	4.57088	6.0256	0.461014	3.69136
tr|F1RKW4|F1RKW4_PIG	3156	2	8.03	23.79	3.722	3.398	ras homolog family member T1	PIG	4	3.25087	1.83654	6.13762	3.46737	0.423246	3.6731
tr|F1RJ33|F1RJ33_PIG	549	18.42	18.43	41.69	33.8	33.8	Galectin	PIG	11	4.01791	2.51189	4.48745	3.01995	0.223003	3.5093
tr|A5GFR8|A5GFR8_PIG	3669	2	2.01	22.38	2.487	2.487	Breast carcinoma amplified sequence 1	PIG	1	2.35505	3.76704	2.88403	4.65586	0.256461	3.41549
tr|F1RFJ5|F1RFJ5_PIG	3708	2	2.01	16.86	5.429	4.286	2-oxoglutarate and iron-dependent oxygenase domain containing 2	PIG	1	3.0761	1.87068	5.34564	3.34195	0.366201	3.40859
sp|Q95333|XPP2_PIG	2261	4.01	4.03	17.83	4.755	4.16	Xaa-Pro aminopeptidase 2	PIG	2	4.83059	4.83059	2.22844	1.45881	0.454905	3.33711
sp|A1XQU1|PSB7_PIG	1205	9.58	9.58	24.91	23.47	20.94	Proteasome subunit beta type-7	PIG	5	3.66438	5.15229	1.83654	2.58226	0.376874	3.30887
tr|K7GKN2|K7GKN2_PIG	85	47.72	48.19	63.99	50.58	39.8	Interferon-induced GTP-binding protein Mx1	PIG	36	3.34195	2.85759	3.69828	3.10456	0.0953856	3.2506
tr|I3LMG2|I3LMG2_PIG	627	16.86	17.04	38.5	24.15	19.82	Interferon-induced protein 44-like	PIG	8	3.63078	3.16228	3.31131	2.88403	0.0829722	3.2471
tr|F1SMZ6|F1SMZ6_PIG	662	16.22	16.45	82.35	69.61	69.61	heat shock 10kDa protein 1	PIG	11	1.80302	2.03236	4.36516	4.7863	0.412662	3.24671
tr|I3LT81|I3LT81_PIG	867	12.76	12.78	57.92	45.9	40.44	ribosomal protein L17	PIG	8	1.67494	2.63027	3.31131	5.01187	0.385934	3.1571
tr|I3LUI4|I3LUI4_PIG	3696	2	2.01	27.84	5.567	3.854	tenascin C	PIG	1	2.48886	3.53183	2.65461	3.76704	0.176292	3.11058
tr|D0G6R6|D0G6R6_PIG	3330	2	2.09	14.08	7.512	5.164	CDP-diacylglycerol--inositol 3-phosphatidyltransferase	PIG	1	1.55597	2.01372	3.80189	4.87529	0.438274	3.06172
tr|F6PVJ7|F6PVJ7_PIG	631	16.81	16.81	78.95	76.97	62.5	Nucleoside diphosphate kinase	PIG	10	2.14783	2.33346	3.59749	4.01791	0.264601	3.02417
tr|F1SCY1|F1SCY1_PIG	538	18.69	18.76	54.72	31.45	27.88	interferon-induced protein with tetratricopeptide repeats 1	PIG	10	3.94457	2.88403	2.93765	2.1677	0.212063	2.98349
tr|F1RHN4|F1RHN4_PIG	3701	2	2.01	12.92	3.523	2.544	thioredoxin reductase 2	PIG	1	2.35505	1.95885	4.13048	3.43558	0.289841	2.96999
tr|I3LCU9|I3LCU9_PIG	2512	4	4	39.87	31.65	31.65	calcium regulated heat stable protein 1, 24kDa	PIG	3	2.39883	3.01995	2.85759	3.59749	0.144415	2.96847
tr|F1S9S5|F1S9S5_PIG	517	19.36	23.08	33.33	17.36	16.28	far upstream element (FUSE) binding protein 1	PIG	12	3.19154	3.94457	2.05116	2.60615	0.238245	2.94836
tr|F1SBJ2|F1SBJ2_PIG	3977	1.42	1.43	20.16	1.981	1.515	ESF1, nucleolar pre-rRNA processing protein, homolog (S. cerevisiae)	PIG	1	1.61436	1.72187	4.28548	4.16869	0.434495	2.9476
tr|I3LT38|I3LT38_PIG	221	31.37	31.39	21.73	14.99	13.69	Fc fragment of IgG binding protein	PIG	23	3.04789	1.87068	4.20727	2.53513	0.293206	2.91524
tr|F1SCY2|F1SCY2_PIG	808	14	14.08	34.25	24.8	24.8	interferon-induced protein with tetratricopeptide repeats 3	PIG	8	2.24905	2.55859	3.19154	3.59749	0.181847	2.89917
tr|F1SCS0|F1SCS0_PIG	2182	4.02	4.12	20.57	6.095	3.429	neuroblastoma amplified sequence	PIG	2	1.52757	1.49969	4.20727	4.09261	0.465719	2.83178
tr|I3LA49|I3LA49_PIG	3336	2	2.08	19.56	3.857	2.755	E3 ISG15--protein ligase HERC5	PIG	1	2.29087	1.44544	4.40555	3.0761	0.388482	2.80449
sp|Q3YLA6|SRSF1_PIG	349	24.36	24.39	85.89	40.32	40.32	Serine/arginine-rich splicing factor 1	PIG	13	4.2462	1.99526	3.22107	1.61436	0.375207	2.76922
tr|F1S0E2|F1S0E2_PIG	3233	2	4.02	46.67	9.167	9.167	serine/arginine-rich splicing factor 12	PIG	2	5.01187	2.37684	2.39883	1.28233	0.495823	2.76747
tr|F1RTA1|F1RTA1_PIG	1593	6.44	6.46	20.43	4.945	3.578	ATP-binding cassette, sub-family C (CFTR/MRP), member 3	PIG	5	2.85759	3.04789	2.51189	2.53513	0.0821975	2.73812
tr|F1SNW8|F1SNW8_PIG	2556	3.67	13.06	33.8	16.26	12.98	Hexokinase-2	PIG	13	2.18776	1.41906	4.44631	2.88403	0.408156	2.73429
tr|I3LVA1|I3LVA1_PIG	2847	2.08	2.14	16.53	4.336	2.71	Probable E3 ubiquitin-protein ligase HERC6	PIG	1	1.88799	1.92309	3.43558	3.49945	0.290863	2.68653
tr|F1RYL5|F1RYL5_PIG	2341	4	4.34	15.88	6.412	3.969	Hsp40 homolog, subfamily C, member 10	PIG	3	2.91072	3.13762	2.24738	2.42103	0.13417	2.67919
tr|I3LT95|I3LT95_PIG	2455	4	4.02	24.22	8.304	8.304	proteasome (prosome, macropain) assembly chaperone 1	PIG	2	2.93765	3.01995	2.33346	2.42103	0.113429	2.67802
tr|F1S8T7|F1S8T7_PIG	1873	5.86	5.86	43.75	38.07	38.07	nucleophosmin/nucleoplasmin 3	PIG	5	2.31206	2.44343	2.77971	2.93765	0.0959417	2.61821
tr|F1S317|F1S317_PIG	3915	1.68	4.04	31.17	3.341	1.182	A kinase (PRKA) anchor protein 9	PIG	6	2.55859	3.22107	1.99526	2.51189	0.169239	2.5717
tr|I3LFK7|I3LFK7_PIG	1736	6.01	6.27	23.1	5.391	4.84	Schlafen family member 11	PIG	4	2.85759	2.44343	2.63027	2.31206	0.0801601	2.56084
tr|I3L9X2|I3L9X2_PIG	2730	2.52	2.53	22.18	6.066	4.679	insulin-like growth factor 2 mRNA binding protein 1	PIG	2	1.28233	1.2942	3.76704	3.80189	0.492109	2.53636
tr|K7GQ32|K7GQ32_PIG	2841	2.08	4.21	38.55	8	3.273	Uncharacterized protein CXorf38	PIG	2	1.41906	1.52757	3.49945	3.66438	0.418027	2.52761
tr|F1RUJ4|F1RUJ4_PIG	2992	2.01	4.05	26.96	7.246	7.246	GMP reductase	PIG	2	1.67494	1.75388	3.22107	3.34195	0.31434	2.49796
tr|I3LK33|I3LK33_PIG	2610	3.27	3.35	56.86	14.22	6.863	Ribosomal protein L15	PIG	3	1.39316	1.94089	2.77971	3.87258	0.374671	2.49658
tr|F1S084|F1S084_PIG	1277	8.69	8.77	34.61	18.38	15.99	histone acetyltransferase 1	PIG	5	2.29087	2.58226	2.35505	2.75423	0.073905	2.4956
tr|I3LCJ3|I3LCJ3_PIG	1031	11.01	11.09	43.15	22.02	22.02	5'-nucleotidase, cytosolic IIIA	PIG	6	2.72898	2.51189	2.51189	2.22844	0.0712318	2.4953
tr|F1RRJ4|F1RRJ4_PIG	2057	4.28	4.39	29.91	16.81	11.97	polymerase (RNA) I polypeptide C, 30kDa	PIG	3	3.25087	2.99226	1.99526	1.7378	0.256869	2.49405
tr|I3LU39|I3LU39_PIG	1025	11.05	11.1	60.24	50.6	50.6	Ubiquitin-like protein ISG15	PIG	7	2.83139	2.85759	2.12814	2.12814	0.144107	2.48632
tr|F1S935|F1S935_PIG	977	11.76	11.8	62.05	34.38	26.34	ribosomal protein L18a	PIG	6	2.01372	1.99526	2.99226	2.93765	0.193448	2.48473
tr|F1S9W2|F1S9W2_PIG	2429	4	4.03	20.63	5.825	5.825	solute carrier family 35, member E1	PIG	2	2.42103	1.48594	3.80189	2.12814	0.343903	2.45925
tr|F1S441|F1S441_PIG	80	49.17	51.44	43.51	35.41	33.56	calnexin	PIG	38	2.07014	2.51189	2.39883	2.83139	0.110924	2.45306
tr|F1SK86|F1SK86_PIG	402	22.34	22.36	57.24	40.79	37.28	FK506 binding protein 4, 59kDa	PIG	15	2.46604	2.85759	2.07014	2.37684	0.115034	2.44265
tr|F1SAB2|F1SAB2_PIG	3471	2	2.03	20.93	2.384	1.325	component of oligomeric golgi complex 7	PIG	1	1.83654	1.19124	3.87258	2.63027	0.419641	2.38266
tr|F1SE73|F1SE73_PIG	666	16.1	16.22	47.61	31.99	31.99	Hsp40 homolog, subfamily A, member 1	PIG	10	2.55859	3.25087	1.64437	2.05116	0.252458	2.37625
tr|I3LKP2|I3LKP2_PIG	2525	4	4	25.35	25.35	25.35	Protein kish (Fragment)	PIG	2	2.53513	1.25892	3.87258	1.83654	0.410467	2.37579
tr|I3L9W8|I3L9W8_PIG	2894	2.04	2.06	30	6.8	6.8	elaC ribonuclease Z 2	PIG	2	1.94089	2.03236	2.72898	2.72898	0.158022	2.3578
tr|F1SAJ5|F1SAJ5_PIG	934	12.05	12.18	37.27	15.11	14.29	DEAD (Asp-Glu-Ala-Asp) box helicase 6	PIG	6	2.75423	2.37684	2.35505	1.92309	0.125098	2.3523
tr|F1RKA7|F1RKA7_PIG	854	13.11	13.76	37.34	19.03	16.52	2'-5'-oligoadenylate synthase 2	PIG	8	2.91072	1.36773	3.46737	1.65959	0.368582	2.35135
tr|F1SV88|F1SV88_PIG	1254	8.99	9	72.36	64.82	64.82	MARCKS-like 1	PIG	5	2.01372	4.01791	1.03753	2.22844	0.462847	2.3244
tr|K7GPB8|K7GPB8_PIG	1737	6.01	6.19	32.74	13.94	12.61	5'-nucleotidase domain containing 1	PIG	4	2.26987	1.09648	4.05509	1.87068	0.467211	2.32303
tr|F1RPT5|F1RPT5_PIG	2212	4.01	6.04	23.99	2.936	1.93	plakophilin 4	PIG	3	1.40605	1.39316	3.19154	3.22107	0.392289	2.30295
tr|F1RSR4|F1RSR4_PIG	2235	4.01	4.09	19.66	7.865	6.18	replication factor C (activator 1) 3, 38kDa	PIG	2	1.51356	3.37287	1.2942	3.01995	0.394857	2.30015
tr|F1S995|F1S995_PIG	3953	1.51	1.52	21.94	2.521	1.214	pleckstrin homology domain containing, family A member 7	PIG	1	2.10863	2.208	2.37684	2.48886	0.0640892	2.29558
tr|F1RLV6|F1RLV6_PIG	3650	2	2.01	18.34	2.621	2.201	eukaryotic translation initiation factor 4E nuclear import factor 1	PIG	1	1.08643	2.24905	1.95885	3.83707	0.435477	2.28285
tr|F1RPS8|F1RPS8_PIG	26	75.99	76.29	78.99	67.35	63.41	ATP synthase subunit alpha (Fragment)	PIG	60	1.1272	1.99526	2.22844	3.76704	0.417567	2.27948
tr|F1RR40|F1RR40_PIG	1214	9.5	9.7	65.47	46.04	34.53	Gastrotropin (Fragment)	PIG	5	3.13329	2.99226	1.5417	1.44544	0.345418	2.27817
tr|F1S176|F1S176_PIG	600	17.36	17.58	56.17	38.58	36.73	intelectin 2	PIG	14	3.0761	1.75388	2.70396	1.57036	0.277335	2.27607
sp|Q29238|CLIC1_PIG	1388	8.03	8.07	49.09	45.45	37.27	Chloride intracellular channel protein 1 (Fragment)	PIG	5	1.7378	1.44544	3.25087	2.65461	0.316842	2.27218
tr|F2Z543|F2Z543_PIG	396	22.46	22.88	57.66	52.19	48.54	prohibitin	PIG	13	1.57036	1.28233	3.53183	2.70396	0.396442	2.27212
sp|Q29092|ENPL_PIG	11	101.64	103.72	70.9	61.82	57.21	Endoplasmin	PIG	94	1.95885	2.46604	2.07014	2.58226	0.115057	2.26932
tr|F1RHN8|F1RHN8_PIG	1357	8.08	10.53	34.33	16.63	13.22	tripartite motif containing 21	PIG	5	2.77971	1.94089	2.60615	1.7378	0.192892	2.26614
tr|F1S776|F1S776_PIG	2872	2.05	2.15	30.7	7.018	2.339	etoposide induced 2.4	PIG	1	2.83139	1.51356	3.10456	1.59956	0.315142	2.26227
tr|F1RSM2|F1RSM2_PIG	441	21.4	21.58	48.03	28.07	25.88	proteasome (prosome, macropain) 26S subunit, non-ATPase, 12	PIG	12	1.14815	1.11686	3.46737	3.28095	0.498291	2.25333
tr|F1SPG2|F1SPG2_PIG	163	36.37	39.02	58.55	42.11	34.54	Dolichyl-diphosphooligosaccharide--protein glycosyltransferase subunit 1	PIG	27	1.59956	2.48886	1.97697	2.88403	0.21851	2.23735
tr|F1S359|F1S359_PIG	2106	4.11	4.13	24.36	4.945	4.945	retinoblastoma binding protein 5	PIG	3	3.04789	1.35519	3.10456	1.39316	0.382603	2.2252
tr|F1SQ16|F1SQ16_PIG	745	14.53	18.98	33.18	5.844	4.7	golgin B1	PIG	13	3.53183	3.04789	1.24738	1.0666	0.48662	2.22343
tr|F1RRA7|F1RRA7_PIG	2976	2.01	8.16	33.64	10.45	6.544	heat shock 70kDa protein 4-like	PIG	4	1.45881	2.1677	2.01372	3.25087	0.292198	2.22278
tr|F1RGK9|F1RGK9_PIG	721	15.17	15.21	24.72	12.41	12.41	ubiquitin associated protein 2-like	PIG	10	2.1677	3.16228	1.44544	2.10863	0.27599	2.22101
tr|F1S9Q3|F1S9Q3_PIG	49	61.75	67.9	71.78	61.09	53.8	heat shock 70kDa protein 8	PIG	60	1.04713	1.65959	2.39883	3.76704	0.457261	2.21815
tr|I3LC46|I3LC46_PIG	2147	4.04	4.07	30	3.816	3.026	HIV Tat-specific factor 1	PIG	2	2.77971	2.44343	1.92309	1.70608	0.191077	2.21308
tr|F1SF87|F1SF87_PIG	889	12.5	12.56	41.06	17.58	13	solute carrier family 25 (aspartate/glutamate carrier), member 13	PIG	7	1.24738	1.87068	2.24905	3.43558	0.362458	2.20067
tr|F1RJK5|F1RJK5_PIG	376	23.34	23.43	37.58	17.27	15.55	GCN1 general control of amino-acid synthesis 1-like 1 (yeast)	PIG	16	1.49969	1.27057	3.25087	2.75423	0.37902	2.19384
tr|I3LGC2|I3LGC2_PIG	75	49.8	49.85	45.87	22.33	21.73	ribosome binding protein 1	PIG	29	2.70396	2.53513	1.8197	1.70608	0.198213	2.19122
tr|I3LPP4|I3LPP4_PIG	838	13.39	14.45	37.15	19.28	14.86	CSE1 chromosome segregation 1-like (yeast)	PIG	8	1.1695	1.14815	3.25087	3.19154	0.470969	2.19002
tr|I3LJU7|I3LJU7_PIG	2436	4	4.03	21.3	18.34	18.34	heat shock 27kDa protein family, member 7 (cardiovascular)	PIG	2	2.51189	1.25892	3.40408	1.57036	0.384617	2.18631
tr|F1S0P3|F1S0P3_PIG	526	19.07	20.1	47.38	27.14	26.43	C-type natriuretic peptide	PIG	11	1.75388	2.1677	2.10863	2.65461	0.147772	2.1712
tr|I3LRV1|I3LRV1_PIG	3341	2	2.08	11.45	4.217	4.217	lipid droplet associated hydrolase	PIG	2	1.41906	1.02802	3.59749	2.58226	0.467998	2.15671
tr|F1RVK1|F1RVK1_PIG	2238	4.01	4.07	24.74	6.25	3.776	YME1-like 1 ATPase	PIG	2	1.43219	1.02802	3.53183	2.63027	0.458905	2.15558
tr|I3L6T0|I3L6T0_PIG	2564	3.62	3.68	28.57	10.16	8.889	GIPC PDZ domain containing family, member 2	PIG	3	1.59956	0.946237	3.7325	2.33346	0.481022	2.15294
tr|I3LNI2|I3LNI2_PIG	2780	2.26	2.7	20.29	7.353	5.588	TRK-fused gene	PIG	3	1.41906	2.83139	1.41906	2.91072	0.338705	2.14506
tr|F1SC51|F1SC51_PIG	603	17.29	17.74	56.67	41.82	33.03	PDZ and LIM domain 1	PIG	11	1.36773	1.11686	3.49945	2.58226	0.448299	2.14158
tr|F1S9T2|F1S9T2_PIG	987	11.59	13.82	40.65	22.43	19.16	Interferon-induced protein 44	PIG	8	3.43558	2.05116	1.87068	1.19124	0.381501	2.13717
tr|F1RQU2|F1RQU2_PIG	135	40.29	84.75	69.75	59.81	53.87	heat shock protein 90kDa alpha (cytosolic), class B member 1	PIG	78	2.27057	1.95881	1.92309	2.37684	0.0916549	2.13233
tr|F1SE83|F1SE83_PIG	2762	2.35	2.35	43.52	11.92	11.92	OCIA domain containing 1	PIG	2	2.91072	2.75423	1.48594	1.36773	0.331619	2.12965
tr|I3LFC2|I3LFC2_PIG	2511	4	4	66.22	27.03	27.03	deoxyuridine triphosphatase	PIG	2	2.05116	1.77011	2.51189	2.1677	0.125137	2.12522
tr|F1S8H8|F1S8H8_PIG	737	14.77	14.77	54.87	31.49	31.49	purine nucleoside phosphorylase	PIG	8	1.78649	2.22844	1.99526	2.48886	0.123294	2.12476
tr|F1S0P6|F1S0P6_PIG	2101	4.13	4.15	24.67	9.838	6.902	DEXH (Asp-Glu-X-His) box polypeptide 58	PIG	3	1.85353	2.10863	2.10863	2.39883	0.0911459	2.11741
tr|A5GFP5|A5GFP5_PIG	1296	8.53	8.56	32.8	18	16.63	Insulin-like growth factor 2 mRNA-binding protein 1	PIG	4	2.29087	2.72898	1.57036	1.87068	0.206644	2.11522
tr|I3LMH4|I3LMH4_PIG	170	35.64	35.67	34.06	16.09	15.85	eukaryotic translation initiation factor 4 gamma, 1	PIG	25	1.88799	2.24905	1.95885	2.31206	0.0864374	2.10199
tr|F1SV46|F1SV46_PIG	1730	6.01	6.89	34.63	7.21	5.437	MAP7 domain containing 1	PIG	5	2.33346	2.33346	1.78649	1.94089	0.114909	2.09857
tr|F1SLV6|F1SLV6_PIG	3799	2	2	11.57	3.286	2.143	complement component 1, r subcomponent	PIG	1	1.30617	1.25892	2.96483	2.85759	0.388856	2.09688
tr|I3L8Y6|I3L8Y6_PIG	1742	6.01	6.1	37.38	12.77	12.77	Transcobalamin-1	PIG	3	2.26987	2.67917	1.55597	1.85353	0.203114	2.08963
tr|F1SQM1|F1SQM1_PIG	2823	2.12	2.16	25	5.037	2.612	pseudouridylate synthase 10	PIG	1	2.70396	1.75388	2.35505	1.52757	0.224488	2.08511
tr|F1RR45|F1RR45_PIG	1495	7.59	8.08	27.8	10.86	8.466	carnitine O-acetyltransferase	PIG	6	1.47231	1.57036	2.55859	2.72898	0.271546	2.08256
tr|I3LIM8|I3LIM8_PIG	3203	2	4.08	35.11	6.206	2.66	alpha-1,2-Mannosidase (Fragment)	PIG	2	2.85759	1.30617	2.85759	1.30617	0.3726	2.08188
tr|F1RZ16|F1RZ16_PIG	3853	2	2	16.98	7.547	7.547	U1 small nuclear ribonucleoprotein C	PIG	1	1.72187	1.80302	2.35505	2.44343	0.154366	2.08084
tr|F1STY1|F1STY1_PIG	2332	4	5.48	22.95	15.57	15.57	NADH dehydrogenase [ubiquinone] 1 subunit C2	PIG	3	1.65959	2.80543	1.43219	2.42103	0.267626	2.07956
tr|F1S880|F1S880_PIG	894	12.42	12.45	52.97	32.43	32.43	NSFL1 (p97) cofactor (p47)	PIG	8	2.72898	2.99226	1.23595	1.35519	0.379757	2.07809
tr|F1S682|F1S682_PIG	2390	4	4.05	25.24	4.318	2.969	Sulfhydryl oxidase	PIG	2	1.95885	1.70608	2.44343	2.14783	0.130487	2.06405
tr|Q06AA0|Q06AA0_PIG	572	18	18.13	70.43	24.35	24.35	SFRS6	PIG	11	1.51356	1.24738	3.04789	2.44343	0.349689	2.06307
tr|F1S070|F1S070_PIG	3353	2	2.07	19.32	7.045	3.864	glucosaminyl (N-acetyl) transferase 3, mucin type	PIG	1	1.52757	1.77011	2.26987	2.67917	0.216228	2.06168
tr|F1RXR2|F1RXR2_PIG	2571	3.57	5.75	21.53	9.632	9.632	cysteine-rich with EGF-like domains 2	PIG	3	1.95885	2.60615	1.57036	2.07014	0.180443	2.05138
tr|I3LVK2|I3LVK2_PIG	1231	9.33	11.48	35.25	23.73	20.68	mitogen-activated protein kinase 3	PIG	6	2.80543	2.70396	1.38038	1.30617	0.345101	2.04899
tr|F1SSE3|F1SSE3_PIG	3021	2.01	2.09	27.73	2.521	1.681	chromosome 7 open reading frame 25	PIG	2	1.33045	1.5417	2.46604	2.85759	0.308809	2.04895
tr|F1SBT6|F1SBT6_PIG	261	29.25	33.5	42.84	26.37	25.44	KH-type splicing regulatory protein	PIG	21	1.20226	1.78649	2.0893	3.10456	0.337058	2.04565
tr|I3LGI1|I3LGI1_PIG	3343	2	2.08	25.21	16.81	7.563	DEAD (Asp-Glu-Ala-Asp) box polypeptide 10	PIG	1	2.0893	3.53183	0.946237	1.59956	0.465825	2.04173
tr|F1RZ72|F1RZ72_PIG	3586	2	2.02	20.6	5.276	5.276	cytohesin 1	PIG	1	1.99526	2.29087	1.78649	2.07014	0.0885717	2.03569
tr|F1S4G6|F1S4G6_PIG	1050	10.78	10.89	39.84	22.36	22.36	transmembrane protein 33	PIG	8	1.90546	2.07014	1.99526	2.1677	0.0474	2.03464
tr|F1RKU0|F1RKU0_PIG	471	20.27	20.52	62.57	35.25	35.25	Isocitrate dehydrogenase [NAD] subunit alpha, mitochondrial	NAD	13	1.27057	1.65959	2.24905	2.91072	0.306529	2.02248
tr|I3LEC2|I3LEC2_PIG	1108	10.24	25.33	61.8	51.4	50.28	poly(rC) binding protein 1	PIG	21	1.15878	1.48594	2.37684	3.04789	0.36852	2.01736
tr|F1SL99|F1SL99_PIG	1113	10.23	10.23	69.38	51.88	51.88	prostaglandin E synthase 3 (cytosolic)	PIG	8	1.35519	1.31826	2.75423	2.63027	0.33721	2.01449
tr|I3LI05|I3LI05_PIG	456	20.75	20.82	36.76	16.57	13.3	serrate, RNA effector molecule	PIG	13	2.37684	2.24905	1.72187	1.70608	0.15045	2.01346
tr|F1SIP0|F1SIP0_PIG	820	13.83	16.13	54.02	32.13	32.13	septin 2	PIG	9	0.288403	0.559758	0.380189	0.765597	0.366117	0.498487
tr|I3LRK1|I3LRK1_PIG	339	24.71	29.28	79.23	49.49	46.41	myosin, heavy chain 14, non-muscle	PIG	19	0.474242	0.642688	0.37325	0.501187	0.193374	0.497842
tr|E1CAJ6|E1CAJ6_PIG	210	32.52	32.93	60.91	52.05	48.18	Protein disulfide isomerase P5	PIG	31	0.724436	0.233346	0.765597	0.267917	0.498011	0.497824
tr|F1RYU7|F1RYU7_PIG	2793	2.21	2.23	25.21	6.371	4.709	N-acylethanolamine acid amidase	PIG	1	0.57544	0.519996	0.469894	0.42462	0.11306	0.497487
tr|F1SN32|F1SN32_PIG	3712	2	2.01	24.51	4.412	4.412	nucleic acid binding protein 1	PIG	1	0.660694	0.554626	0.428549	0.343558	0.243078	0.496856
tr|F1RLH7|F1RLH7_PIG	1011	11.29	11.29	81.4	72.09	72.09	cytochrome c oxidase subunit VIb polypeptide 1 (ubiquitous)	PIG	8	0.409261	0.505825	0.483059	0.586138	0.127144	0.496071
tr|I3L960|I3L960_PIG	2490	4	4.01	29.91	23.93	23.93	transmembrane 9 superfamily member 2	PIG	2	0.586138	0.465586	0.519996	0.409261	0.132204	0.495245
tr|I3LIY8|I3LIY8_PIG	3194	2	4.21	14.96	6.065	5.526	G protein-coupled receptor kinase interacting ArfGAP 2	PIG	4	0.394457	0.816582	0.255859	0.505825	0.419014	0.493181
tr|F1S4P4|F1S4P4_PIG	3876	1.92	2.02	22.83	3.179	3.179	family with sequence similarity 45, member A	PIG	1	0.534564	0.340408	0.672977	0.420727	0.25423	0.492169
tr|F1SPT5|F1SPT5_PIG	208	32.71	32.78	32.1	16.81	14.31	laminin, beta 2 (laminin S)	PIG	21	0.608135	0.487529	0.474242	0.383707	0.163473	0.488403
sp|P18648|APOA1_PIG	160	36.64	37.95	80.38	65.66	63.4	Apolipoprotein A-I	PIG	24	0.469894	0.428549	0.549541	0.501187	0.0907454	0.487293
tr|F1S0R1|F1S0R1_PIG	3386	2	2.05	19.07	3.099	1.549	V-type proton ATPase subunit a	PIG	2	0.363078	0.544503	0.420727	0.613762	0.203675	0.485517
tr|F1S8H4|F1S8H4_PIG	3761	2	2.01	13.65	3.561	3.561	Probable tRNA N6-adenosine threonylcarbamoyltransferase	PIG	1	0.619441	0.394457	0.554626	0.353183	0.228992	0.480427
tr|F1SFI7|F1SFI7_PIG	351	24.29	24.4	61.88	52.21	42.82	Alpha-2-HS-glycoprotein (Fragment)	PIG	16	0.42462	0.21677	0.862979	0.413047	0.493131	0.479354
tr|F1S7D3|F1S7D3_PIG	1329	8.2	8.59	46.64	27.8	16.59	Glutathione S-transferase	PIG	6	0.554626	0.328095	0.648634	0.383707	0.269005	0.478766
tr|F1SC70|F1SC70_PIG	3072	2.01	2.03	22.67	4.656	4.656	Carboxypeptidase	PIG	2	0.487529	0.432514	0.524808	0.465586	0.0702599	0.477609
tr|F1RY43|F1RY43_PIG	3258	2	3.88	22.91	3.724	3.724	pyruvate dehyrogenase phosphatase catalytic subunit 1	PIG	2	0.711214	0.401791	0.505825	0.288403	0.326449	0.476808
tr|F1SAX3|F1SAX3_PIG	46	63.03	63.11	55.2	43.73	39.8	Sodium/potassium-transporting ATPase subunit alpha-1 (Fragment)	PIG	51	0.376704	0.413047	0.515229	0.597035	0.182159	0.475504
sp|Q29290|CYTB_PIG	1554	6.82	6.83	64.29	50	43.88	Cystatin-B	PIG	4	0.586138	0.310456	0.660694	0.343558	0.317721	0.475211
tr|F1S5D9|F1S5D9_PIG	1361	8.08	8.17	40.56	20.98	17.83	ADP-ribosyl cyclase/cyclic ADP-ribose hydrolase 1	PIG	4	0.737904	0.356451	0.544503	0.260615	0.385381	0.474868
tr|F1SC82|F1SC82_PIG	1864	5.9	5.9	18.81	4.961	2.308	myoferlin	PIG	5	0.496592	0.549541	0.401791	0.444631	0.117157	0.473139
tr|I3L812|I3L812_PIG	2015	4.54	4.57	30.94	11.71	5.769	tripeptidyl peptidase I	PIG	4	0.619441	0.349945	0.580764	0.334195	0.275657	0.471086
tr|F1SSB4|F1SSB4_PIG	1308	8.42	8.45	69.57	53.04	46.96	aldolase B, fructose-bisphosphate	PIG	5	0.580764	0.534564	0.394457	0.363078	0.19564	0.468216
tr|F1SHD7|F1SHD7_PIG	166	35.91	36	48.65	36.79	35.04	NADH dehydrogenase (ubiquinone) Fe-S protein 1, 75kDa (NADH-coenzyme Q reductase)	PIG	21	0.448745	0.448745	0.49204	0.483059	0.0419953	0.468147
tr|I3LD75|I3LD75_PIG	3433	2	2.04	22.2	2.927	2.927	single immunoglobulin and toll-interleukin 1 receptor (TIR) domain	PIG	1	0.413047	0.244343	0.794328	0.420727	0.429602	0.468111
tr|I3LBB2|I3LBB2_PIG	199	33.07	33.34	44.66	30.31	27.23	vacuolar protein sorting 35 homolog (S. cerevisiae)	PIG	17	0.461318	0.334195	0.630957	0.444631	0.22687	0.467775
tr|Q8MGP9|Q8MGP9_PIG	1200	9.68	9.77	40.61	26.82	22.99	MHC class II antigen	PIG	6	0.580764	0.328095	0.613762	0.346737	0.279481	0.46734
tr|B8XH67|B8XH67_PIG	539	18.6	19.23	50.14	38.36	36.71	Solute carrier family 9 (Sodium/hydrogen exchanger) member 3 regulator 1	PIG	11	0.619441	0.544503	0.37325	0.319154	0.263593	0.464087
tr|F1SUE4|F1SUE4_PIG	290	26.76	27.76	57.03	43.24	41.62	asporin	PIG	16	0.394457	0.387258	0.539511	0.529663	0.155588	0.462722
tr|F1RQS0|F1RQS0_PIG	2161	4.03	4.12	17	9.272	5.96	ectonucleotide pyrophosphatase/phosphodiesterase 4 (putative)	PIG	3	0.539511	0.636796	0.325087	0.343558	0.285439	0.461238
sp|Q2XQV4|ALDH2_PIG	218	31.49	33.87	52.4	39.35	39.35	Aldehyde dehydrogenase, mitochondrial	PIG	20	0.510505	0.322107	0.619441	0.390841	0.246921	0.460723
tr|I3LIL3|I3LIL3_PIG	355	24.21	25.23	55.45	42.08	39.11	Caspase	PIG	15	0.487529	0.534564	0.390841	0.428549	0.119416	0.460371
tr|F1RK01|F1RK01_PIG	2679	2.82	2.86	26.42	6.84	3.538	carboxypeptidase B2 (plasma)	PIG	2	0.544503	0.366438	0.564937	0.343558	0.220834	0.454859
tr|I3L9C8|I3L9C8_PIG	414	22.12	22.37	47.79	28.98	24.12	integrin-linked kinase	PIG	15	0.539511	0.328095	0.586138	0.359749	0.245383	0.453373
tr|F2Z5K5|F2Z5K5_PIG	3125	2	64	77.48	72.07	70.5	tubulin, beta 4A class IVa	PIG	91	0.437904	0.496592	0.524808	0.349945	0.147909	0.452312
tr|I3L5R6|I3L5R6_PIG	2461	4	4.02	40.22	32.61	32.61	Protein S100	PIG	4	0.660694	0.394457	0.465586	0.280543	0.306969	0.45032
tr|F1S0X9|F1S0X9_PIG	830	13.52	15.75	43.69	26.7	17.23	argininosuccinate synthase 1	PIG	8	0.340408	0.387258	0.496592	0.57544	0.20447	0.449924
tr|F1RSB0|F1RSB0_PIG	793	14.04	14.96	54.81	27.41	27.41	ADP-ribosylation factor interacting protein 1	PIG	10	0.524808	0.469894	0.416869	0.387258	0.116747	0.449707
tr|C5I4T6|C5I4T6_PIG	358	24.07	25.01	44.06	27.34	26.25	Phosphoenolpyruvate carboxykinase 2	PIG	15	0.416869	0.457088	0.432514	0.487529	0.0595472	0.4485
tr|Q2VTP6|Q2VTP6_PIG	1442	8	8.07	52.78	39.81	39.81	Peptidyl-prolyl cis-trans isomerase	PIG	4	0.328095	0.765597	0.218776	0.461318	0.461989	0.443446
tr|F2Z5I8|F2Z5I8_PIG	992	11.51	15.92	74.88	51.21	51.21	RAB8A, member RAS oncogene family	PIG	12	0.469894	0.363078	0.524808	0.409261	0.138323	0.44176
tr|I3LIL4|I3LIL4_PIG	89	46.85	47.08	50.89	32.58	28.54	myosin IC	PIG	28	0.390841	0.340408	0.554626	0.47863	0.186114	0.441126
tr|I3LL97|I3LL97_PIG	303	26.28	26.39	67.88	46.63	46.63	cysteine and glycine-rich protein 1	PIG	19	0.394457	0.192309	0.77983	0.390841	0.484594	0.439359
tr|F2Z561|F2Z561_PIG	1790	6	6.74	41.97	25.91	20.21	neurocalcin delta	PIG	4	0.47863	0.529663	0.346737	0.394457	0.162785	0.437372
tr|I3LNT8|I3LNT8_PIG	2337	4	4.62	14.5	7.824	5.725	Solute carrier family 2, facilitated glucose transporter member 2 (Fragment)	PIG	3	0.679204	0.30761	0.515229	0.231207	0.406037	0.433312
tr|I3LQI7|I3LQI7_PIG	3022	2.01	2.09	25.51	7.517	3.645	ALG3, alpha-1,3- mannosyltransferase	PIG	1	0.724436	0.267917	0.539511	0.197697	0.489099	0.43239
tr|F1S0X8|F1S0X8_PIG	3155	2	8.06	23.18	6.204	6.204	far upstream element (FUSE) binding protein 3	PIG	4	0.366438	0.270396	0.608135	0.474242	0.292462	0.429803
tr|I3LD01|I3LD01_PIG	1578	6.52	6.54	45.18	28.92	24.1	fission 1 (mitochondrial outer membrane) homolog (S. cerevisiae)	PIG	6	0.444631	0.366438	0.501187	0.405508	0.115966	0.429441
tr|F1RZP9|F1RZP9_PIG	2074	4.19	4.57	20.94	5.812	3.782	microtubule associated monooxygenase, calponin and LIM domain containing 1	PIG	4	0.613762	0.416869	0.394457	0.291072	0.272067	0.42904
sp|Q95ND5|CASP3_PIG	860	12.96	13.3	54.87	40.79	36.1	Caspase-3	PIG	13	0.301995	0.428549	0.405508	0.57544	0.228161	0.427873
tr|F1S4D8|F1S4D8_PIG	287	26.97	31.83	48.05	34.69	32.83	Interferon-induced guanylate-binding protein 2	PIG	22	0.405508	0.432514	0.416869	0.444631	0.0350642	0.424881
tr|F1SV14|F1SV14_PIG	490	19.96	54.33	56.95	41.85	38.42	Radixin	PIG	38	0.366438	0.625173	0.258226	0.448745	0.315671	0.424645
sp|Q28833|VWF_PIG	898	12.36	12.36	17	4.714	3.183	von Willebrand factor (Fragment)	PIG	8	0.444631	0.316228	0.549541	0.383707	0.202506	0.423527
tr|F1SCF9|F1SCF9_PIG	1251	9.06	9.09	30.46	11.59	9.934	trans-2,3-enoyl-CoA reductase	PIG	5	0.501187	0.394457	0.432514	0.353183	0.129568	0.420335
tr|I3LDS3|I3LDS3_PIG	673	16.01	18.67	34.9	21.12	17.98	keratin 10, type I	PIG	13	0.461318	0.349945	0.487529	0.37325	0.138177	0.41801
tr|F1S814|F1S814_PIG	131	40.94	41.39	56.41	48.04	48.04	phosphoglucomutase 1	PIG	27	0.293765	0.457088	0.346737	0.559758	0.247552	0.414337
sp|Q3ZD69|LMNA_PIG	3122	2	77.49	69.58	54.82	53.77	Prelamin-A/C	PIG	82	0.436516	0.42462	0.394457	0.383707	0.0524696	0.409825
tr|F1SSB5|F1SSB5_PIG	382	22.96	22.97	57.2	51.36	43.58	Fructose-bisphosphate aldolase (Fragment)	PIG	16	0.420727	0.398107	0.416869	0.394457	0.0280055	0.40754
tr|F1RJV5|F1RJV5_PIG	1212	9.52	9.61	56.18	29.49	26.69	PDZ and LIM domain 4	PIG	6	0.619441	0.231207	0.564937	0.212814	0.45739	0.4071
sp|P20305|GELS_PIG	124	41.87	45.64	57.64	37.31	33.03	Gelsolin (Fragment)	PIG	32	0.340408	0.461318	0.346737	0.465586	0.148695	0.403512
tr|Q31072|Q31072_PIG	882	12.54	12.66	47.37	29.32	29.32	MHC class II antigen	PIG	9	0.319154	0.457088	0.340408	0.47863	0.175175	0.39882
tr|F1SFF3|F1SFF3_PIG	190	33.97	33.99	28.81	17.4	16.53	nidogen 2 (osteonidogen)	PIG	19	0.207014	0.349945	0.369828	0.666807	0.419702	0.398399
tr|F1SHL9|F1SHL9_PIG	33	73.37	73.75	83.33	72.96	64.44	Pyruvate kinase (Fragment)	PIG	48	0.366438	0.383707	0.416869	0.42462	0.0598039	0.397908
tr|F1RS89|F1RS89_PIG	1829	6	6.03	23.08	4.334	4.334	LPS-responsive vesicle trafficking, beach and anchor containing	PIG	3	0.597035	0.387258	0.363078	0.239883	0.323575	0.396814
tr|F1SR79|F1SR79_PIG	3578	2	2.02	31.38	3.692	3.692	Hsp40 homolog, subfamily B, member 2	PIG	1	0.660694	0.359749	0.363078	0.188799	0.43203	0.39308
tr|I3LI44|I3LI44_PIG	508	19.68	19.87	81.75	81.75	76.64	coactosin-like F-actin binding protein 1	PIG	14	0.280543	0.180302	0.679204	0.42462	0.479609	0.391167
tr|F1SFR6|F1SFR6_PIG	284	27.17	27.39	55.32	43.75	40.28	Succinyl-CoA ligase [GDP-forming] subunit beta, mitochondrial	PIG	17	0.42462	0.291072	0.487529	0.349945	0.191385	0.388291
tr|I3LFA0|I3LFA0_PIG	1096	10.31	10.35	32.09	19.25	15.94	Bactericidal permeability-increasing protein	PIG	7	0.436516	0.334195	0.444631	0.337287	0.13527	0.388157
tr|I3LMX2|I3LMX2_PIG	3717	2	2.01	45.66	5.78	5.78	Myelin basic protein	PIG	1	0.405508	0.233346	0.564937	0.340408	0.311328	0.38605
tr|F1SNQ9|F1SNQ9_PIG	3552	2	2.02	21.76	2.647	2.647	M-phase phosphoprotein 10 (U3 small nucleolar ribonucleoprotein)	PIG	1	0.524808	0.258226	0.49204	0.244343	0.340088	0.379854
tr|F1SQW8|F1SQW8_PIG	843	13.33	13.38	67	63.5	45	Rho GDP dissociation inhibitor (GDI) beta	PIG	7	0.331131	0.409261	0.353183	0.416869	0.0963971	0.377611
tr|F1SNB7|F1SNB7_PIG	1155	10.01	12.18	40.26	13.49	12.63	NAD kinase 2, mitochondrial	PIG	6	0.369828	0.420727	0.334195	0.383707	0.0821674	0.377114
tr|F1SQE6|F1SQE6_PIG	920	12.11	12.23	63.47	38.92	38.92	actin related protein 2/3 complex, subunit 4, 20kDa	PIG	10	0.510505	0.380189	0.353183	0.255859	0.242472	0.374934
tr|F2Z5K9|F2Z5K9_PIG	708	15.44	16.84	72.79	61.03	51.47	Histone H3	PIG	14	0.328095	0.383707	0.369828	0.416869	0.0849912	0.374625
sp|Q9TV36|FBN1_PIG	9	111.77	111.78	46.74	34.94	33.02	Fibrillin-1	PIG	88	0.42462	0.390841	0.37325	0.30479	0.117012	0.373375
tr|F1RXF3|F1RXF3_PIG	1273	8.77	11.19	46.95	27.44	19.51	2,4-dienoyl CoA reductase 1, mitochondrial	PIG	7	0.42462	0.222843	0.554626	0.283139	0.346635	0.371307
tr|F1SH47|F1SH47_PIG	544	18.48	20.53	27.13	9.779	8.785	Sucrase-isomaltase, intestinal	PIG	12	0.448745	0.340408	0.383707	0.296483	0.153036	0.367336
sp|Q95334|AMPE_PIG	316	25.63	27.8	32.17	19.21	18.79	Glutamyl aminopeptidase	PIG	16	0.457088	0.224906	0.529663	0.253513	0.355022	0.366292
tr|F1S9T0|F1S9T0_PIG	2609	3.27	5.54	43.6	15.12	15.12	Hsp40 homolog, subfamily B, member 4	PIG	4	0.258226	0.325087	0.390841	0.47863	0.22436	0.363196
sp|Q29116|TENA_PIG	176	35.11	35.15	38.37	17.7	16.84	Tenascin	PIG	20	0.544503	0.270396	0.413047	0.207014	0.364204	0.35874
tr|F1RSL4|F1RSL4_PIG	2692	2.76	6.77	25.62	3.75	3.438	maestro heat-like repeat family member 1	PIG	6	0.353183	0.187068	0.642688	0.242103	0.49363	0.35626
tr|I3LC92|I3LC92_PIG	1152	10.02	10.15	34.54	14.9	14.9	enolase superfamily member 1	PIG	5	0.487529	0.253513	0.448745	0.231207	0.320878	0.355248
tr|F1S2X3|F1S2X3_PIG	751	14.38	14.56	58.17	40.2	29.08	ethylmalonyl-CoA decarboxylase 1	PIG	8	0.444631	0.313329	0.387258	0.272898	0.186838	0.354529
tr|F1SDQ5|F1SDQ5_PIG	132	40.92	41.02	46.07	31.34	27.8	elastin microfibril interfacer 1	PIG	25	0.233346	0.337287	0.353183	0.49204	0.260053	0.353964
tr|I3L893|I3L893_PIG	545	18.46	32.19	54.36	44.97	41.39	GDP dissociation inhibitor 1	PIG	20	0.519996	0.246604	0.428549	0.205116	0.369018	0.350066
tr|F1SJP9|F1SJP9_PIG	2097	4.14	4.19	27.25	8.029	5.596	N-acetylgalactosaminidase, alpha-	PIG	2	0.515229	0.175388	0.524808	0.180302	0.490437	0.348932
tr|F1SUF3|F1SUF3_PIG	620	17.04	25.91	43.11	20.82	17.03	hexokinase domain containing 1	PIG	17	0.457088	0.299226	0.359749	0.235505	0.24163	0.337892
tr|B8XTR7|B8XTR7_PIG	1376	8.04	10.07	29.44	20.56	20.56	Granzyme B	PIG	5	0.299226	0.337287	0.334195	0.376704	0.0814501	0.336853
tr|F1RQ42|F1RQ42_PIG	801	14.02	14.19	36.18	22.37	21.49	Butyrophilin-like protein 2	PIG	9	0.275423	0.457088	0.233346	0.380189	0.260854	0.336512
tr|F1S325|F1S325_PIG	1435	8	8.14	40.43	24.91	23.47	Hydroxypyruvate isomerase	PIG	4	0.30479	0.340408	0.334195	0.366438	0.065157	0.336458
tr|K7GQ80|K7GQ80_PIG	3952	1.51	1.52	24.42	2.738	0.7667	ATPase, class II, type 9A	PIG	1	0.224906	0.353183	0.313329	0.452898	0.243629	0.336079
tr|F1SJE6|F1SJE6_PIG	96	46.09	47.27	69.38	55.42	55.42	phosphoglucomutase 5	PIG	30	0.172187	0.440555	0.203236	0.515229	0.444351	0.332802
sp|P00348|HCDH_PIG	622	16.96	17.18	36.94	30.25	25.16	Hydroxyacyl-coenzyme A dehydrogenase, mitochondrial	PIG	11	0.296483	0.237684	0.440555	0.353183	0.225366	0.331976
tr|F1SAE9|F1SAE9_PIG	118	42.34	46.61	36.08	21.79	19.73	laminin, beta 1	PIG	30	0.328095	0.349945	0.310456	0.337287	0.0434123	0.331446
sp|Q4FAT7|BGLR_PIG	983	11.62	11.65	30.67	15.03	14.26	Beta-glucuronidase	PIG	7	0.496592	0.251189	0.380189	0.197697	0.350517	0.331417
sp|P50121|RET2_PIG	1363	8.08	8.08	50	38.06	38.06	Retinol-binding protein 2	PIG	5	0.390841	0.319154	0.337287	0.277971	0.122347	0.331313
tr|F1RFN9|F1RFN9_PIG	241	30.02	30.22	58.01	43.81	42.8	Fascin	PIG	20	0.380189	0.183654	0.515229	0.237684	0.392465	0.329189
tr|F1RR02|F1RR02_PIG	429	21.61	31.58	63.55	37.38	32.94	glial fibrillary acidic protein	PIG	18	0.283139	0.428549	0.233346	0.359749	0.227751	0.326196
tr|F1SR88|F1SR88_PIG	3584	2	2.02	15.84	7.919	3.315	family with sequence similarity 134, member A	PIG	1	0.222843	0.310456	0.349945	0.416869	0.215968	0.325028
tr|F1SFF8|F1SFF8_PIG	249	29.62	33.99	47.19	28.1	24.24	Alpha-1,4 glucan phosphorylase	PIG	22	0.356451	0.277971	0.363078	0.291072	0.117891	0.322143
tr|F1S5K0|F1S5K0_PIG	1570	6.64	6.74	31.68	14.29	10.97	protein phosphatase, Mg2+/Mn2+ dependent, 1B	PIG	4	0.260615	0.331131	0.296483	0.390841	0.150155	0.319768
tr|F1SU03|F1SU03_PIG	101	45.2	45.2	36.36	23.32	21.59	heparan sulfate proteoglycan 2	PIG	31	0.235505	0.380189	0.260615	0.401791	0.226643	0.319525
tr|F1RXQ9|F1RXQ9_PIG	528	18.99	21.45	60.17	38.98	32.49	Ornithine carbamoyltransferase, mitochondrial	PIG	11	0.337287	0.224906	0.416869	0.275423	0.228544	0.313621
tr|I3LJ48|I3LJ48_PIG	1438	8	8.11	47.95	36.99	36.99	enoyl-CoA, hydratase/3-hydroxyacyl CoA dehydrogenase	PIG	5	0.487529	0.285759	0.310456	0.170608	0.361778	0.313588
tr|F1SC49|F1SC49_PIG	200	33.01	33.06	45.17	20.49	17.79	Sorbin and SH3 domain-containing protein 1	PIG	25	0.310456	0.291072	0.340408	0.310456	0.0563467	0.313098
tr|F1SRY3|F1SRY3_PIG	58	55.01	55.1	53.08	41.35	38.69	Villin-1	PIG	47	0.334195	0.263027	0.366438	0.288403	0.12786	0.313016
tr|F1SKM0|F1SKM0_PIG	214	31.86	32.21	59.17	47.92	45.42	ubiquinol-cytochrome c reductase core protein I	PIG	22	0.258226	0.440555	0.210863	0.337287	0.279131	0.311733
tr|F1RWY7|F1RWY7_PIG	1352	8.1	8.13	41.28	24.83	18.79	biphenyl hydrolase-like (serine hydrolase)	PIG	5	0.380189	0.157036	0.474242	0.187068	0.441441	0.299634
tr|I3LPN0|I3LPN0_PIG	3506	2	2.03	21.53	2.19	2.19	Tryptase	PIG	1	0.356451	0.170608	0.448745	0.220801	0.367417	0.299151
sp|Q29550|EST1_PIG	318	25.46	25.54	42.05	30.57	29.86	Liver carboxylesterase	PIG	17	0.201372	0.30761	0.277971	0.405508	0.245287	0.298115
tr|F1RRB7|F1RRB7_PIG	778	14.09	14.28	35.45	27	25.82	acetyl-CoA acyltransferase 1	PIG	7	0.440555	0.18197	0.394457	0.157036	0.427176	0.293505
tr|F1S0D8|F1S0D8_PIG	2729	2.52	2.53	27.86	6.237	6.237	UBX domain protein 4	PIG	2	0.205116	0.185353	0.405508	0.369828	0.333817	0.291452
tr|B5APU3|B5APU3_PIG	335	24.85	29.88	69.04	53.55	51.78	Actin-related protein 2-like protein	PIG	26	0.239883	0.413047	0.190546	0.313329	0.28974	0.289201
sp|P26429|SC5A1_PIG	2423	4	4.03	27.93	6.777	5.289	Sodium/glucose cotransporter 1 (Fragment)	PIG	2	0.201372	0.296483	0.260615	0.376704	0.223718	0.283794
tr|F1SDP3|F1SDP3_PIG	105	43.83	44.48	73.8	69.02	60.36	ornithine aminotransferase	PIG	41	0.190546	0.285759	0.255859	0.37325	0.237701	0.276353
tr|B5KFA1|B5KFA1_PIG	842	13.35	15.49	28.18	19.2	15.71	L-aromatic dopa decarboxylase splice variant 1	PIG	8	0.277971	0.263027	0.293765	0.267917	0.0426403	0.27567
tr|F1SM86|F1SM86_PIG	805	14	16.24	27.4	16.94	13.7	erythrocyte membrane protein band 4.1-like 3	PIG	8	0.263027	0.346737	0.212814	0.275423	0.174291	0.2745
tr|F1SGI7|F1SGI7_PIG	2861	2.06	6.7	37.05	9.344	7.541	keratin 75, type II	PIG	5	0.237684	0.299226	0.244343	0.30479	0.112891	0.271511
tr|I3LCZ8|I3LCZ8_PIG	1218	9.46	9.62	25.92	14.29	13.47	Cytochrome P450 2C42	PIG	7	0.121339	0.288403	0.170608	0.413047	0.454242	0.248349
sp|Q45KW7|FABPI_PIG	1469	7.89	7.91	62.12	37.88	31.82	Fatty acid-binding protein, intestinal	PIG	6	0.20893	0.267917	0.224906	0.283139	0.123165	0.246223
tr|F1S663|F1S663_PIG	52	60.42	60.48	44.46	29.76	27.71	laminin, gamma 1 (formerly LAMB2)	PIG	42	0.267917	0.220801	0.263027	0.20893	0.107039	0.240168
tr|K7GKH7|K7GKH7_PIG	553	18.3	18.42	48.02	26.98	26.98	Amine oxidase [flavin-containing] B	PIG	11	0.178649	0.253513	0.199526	0.285759	0.185308	0.229362
tr|F1SDU7|F1SDU7_PIG	1812	6	6.06	24.18	7.787	6.557	arachidonate 5-lipoxygenase	PIG	3	0.239883	0.224906	0.222843	0.222843	0.0313273	0.227619
tr|F1S8E4|F1S8E4_PIG	2742	2.45	2.49	23.88	7.463	7.463	Small integral membrane protein 24	PIG	2	0.322107	0.188799	0.242103	0.151356	0.283653	0.226091
sp|P27917|APOC3_PIG	1579	6.52	6.54	81.25	61.46	46.88	Apolipoprotein C-III	PIG	4	0.161436	0.280543	0.167494	0.280543	0.261023	0.222504
tr|F1RY91|F1RY91_PIG	2143	4.04	4.11	26.74	6.067	5.169	NAD synthetase 1	PIG	2	0.199526	0.248886	0.192309	0.246604	0.117438	0.221831
sp|P79274|ACADL_PIG	1115	10.2	10.27	41.63	18.37	14.42	Long-chain specific acyl-CoA dehydrogenase, mitochondrial	PIG	5	0.253513	0.192309	0.229087	0.172187	0.149097	0.211774
tr|I3LQ84|I3LQ84_PIG	86	47.34	47.54	51.06	33.67	30.43	collagen, type VI, alpha 2	PIG	67	0.175388	0.175388	0.229087	0.21677	0.12134	0.199158
tr|F1SF64|F1SF64_PIG	181	34.39	36.71	51.05	36.08	30.21	Adseverin	PIG	23	0.175388	0.231207	0.16293	0.205116	0.137086	0.19366
tr|F1SVC1|F1SVC1_PIG	1404	8.02	8.03	54.11	34.25	32.88	Granulysin	PIG	4	0.185353	0.201372	0.180302	0.197697	0.0451961	0.191181
tr|F1SGG3|F1SGG3_PIG	912	12.21	19.36	36.57	12.56	12.56	keratin 1, type II	PIG	11	0.194089	0.188799	0.190546	0.185353	0.0166037	0.189697
tr|F1S4D7|F1S4D7_PIG	90	46.72	46.88	56.61	43.9	40.17	guanylate binding protein 1, interferon-inducible	PIG	35	0.21677	0.139316	0.229087	0.144544	0.22351	0.182429
tr|I3LEI5|I3LEI5_PIG	1037	10.96	11.11	29.19	15.86	14.95	Carboxylesterase 3	PIG	8	0.188799	0.130617	0.199526	0.135519	0.188434	0.163615
tr|F1SCZ4|F1SCZ4_PIG	513	19.54	19.59	40.72	20.36	20.36	3'-phosphoadenosine 5'-phosphosulfate synthase 2	PIG	10	0.220801	0.100925	0.199526	0.101859	0.352452	0.155778
tr|I3LAQ6|I3LAQ6_PIG	2527	3.92	4.01	26.84	11.58	11.58	abhydrolase domain containing 14B	PIG	2	0.103753	0.170608	0.101859	0.158489	0.233207	0.133677
sp|P15145|AMPN_PIG	127	41.64	41.69	42.16	31.15	27.21	Aminopeptidase N	PIG	27	0.148594	0.100925	0.147231	0.0928966	0.209643	0.122412
sp|Q2F7Z4|MED7_PIG	3507	2	2.03	27.04	6.438	6.438	Mediator of RNA polymerase II transcription subunit 7	PIG	1	0.113763	0.0559758	0.212814	0.104713	0.467502	0.121816
sp|Q865F1|MTP_PIG	76	49.69	49.84	48.43	35.35	32.66	Microsomal triglyceride transfer protein large subunit	PIG	27	0.113763	0.0928966	0.118032	0.0928966	0.111105	0.104397

## Sheet: YN144
Accession	N	Unused	Total	%Cov	%Cov(50)	%Cov(95)	Name	Species	Peptides(95%)	119:113	121:113	119:114	121:114	C.V	AVG.
sp|Q29599|OAS1_PIG	485	20.04	20.18	53.3	35.24	35.24	2'-5'-oligoadenylate synthase 1	PIG	10	16.7494	14.7231	11.1686	9.72747	0.212832	13.0922
tr|F1SHA2|F1SHA2_PIG	3306	2	2.16	32.17	9.565	7.826	Glycerol-3-phosphate dehydrogenase [NAD(+)] (Fragment)	PIG	2	8.62979	7.37904	17.7011	14.0605	0.348896	11.9426
tr|F1S3I2|F1S3I2_PIG	2252	4.01	4.04	28.14	5.97	4.904	peter pan homolog (Drosophila)	PIG	2	14.5881	9.54993	9.54993	4.92039	0.354285	9.6521
tr|F1SHC1|F1SHC1_PIG	1422	8	74.58	70.6	67.26	63.7	tubulin, alpha 1c	PIG	89	7.37904	6.36796	9.46237	8.79023	0.150679	7.9999
sp|P79431|MT1E_PIG	3787	2	2.01	34.43	19.67	19.67	Metallothionein-1E	PIG	1	4.13048	4.05509	8.09096	8.01678	0.326164	6.07332
tr|F1SH47|F1SH47_PIG	544	18.48	20.53	27.13	9.779	8.785	Sucrase-isomaltase, intestinal	PIG	12	5.91562	6.13762	5.49541	5.59758	0.0440916	5.78656
tr|F1S0E2|F1S0E2_PIG	3233	2	4.02	46.67	9.167	9.167	serine/arginine-rich splicing factor 12	PIG	2	6.79204	5.91562	3.90841	2.93765	0.314338	4.88843
tr|K7GMJ2|K7GMJ2_PIG	1759	6.01	6.03	23.33	6.8	6.133	Neprilysin	PIG	3	4.40555	4.20727	5.64937	5.15229	0.119292	4.85362
tr|F1SLZ7|F1SLZ7_PIG	2299	4	6.49	23.06	10.89	6.458	solute carrier family 39 (zinc transporter), member 5	PIG	4	5.70164	4.96592	3.76704	4.65586	0.145365	4.77262
tr|A5GFS4|A5GFS4_PIG	2792	2.21	3.4	22.67	7.717	6.913	Phosphoenolpyruvate carboxykinase 1	PIG	5	4.57088	3.43558	5.97035	4.48745	0.195158	4.61607
tr|F1SA35|F1SA35_PIG	2098	4.13	15.23	32.09	18.05	16.33	heterogeneous nuclear ribonucleoprotein A2/B1	PIG	15	3.7325	4.01791	5.01187	5.44503	0.154012	4.55183
tr|F1RGT5|F1RGT5_PIG	2372	4	4.07	34.98	6.192	6.192	RAB11 family interacting protein 3 (class II)	PIG	2	3.98107	3.25087	6.08135	4.83059	0.232122	4.53597
tr|Q6IYD4|Q6IYD4_PIG	2818	2.14	4.28	36.23	5.24	2.545	Chromogranin B	PIG	2	2.70396	2.67917	5.7544	6.54636	0.396282	4.42097
tr|I3LVR9|I3LVR9_PIG	427	21.66	21.86	55.21	39.1	39.1	cytidine monophosphate (UMP-CMP) kinase 2, mitochondrial	PIG	11	6.42688	5.97035	2.58226	2.58226	0.413482	4.39044
tr|F1RIV0|F1RIV0_PIG	903	12.3	12.33	50.29	30.46	25.57	2'-5' oligoadenylate synthetase-like	PIG	7	5.19996	5.49541	2.99226	3.16228	0.271001	4.21248
sp|Q29550|EST1_PIG	318	25.46	25.54	42.05	30.57	29.86	Liver carboxylesterase	PIG	17	3.56451	3.80189	4.36516	4.65586	0.106036	4.09686
tr|F1S176|F1S176_PIG	600	17.36	17.58	56.17	38.58	36.73	intelectin 2	PIG	14	4.40555	4.16869	3.90841	3.69828	0.0658889	4.04523
tr|F1S3M9|F1S3M9_PIG	301	26.37	26.44	41.31	23.81	21.67	erythrocyte membrane protein band 4.1-like 2	PIG	13	2.67917	4.16869	3.49945	5.34564	0.24879	3.92324
tr|I3LCZ8|I3LCZ8_PIG	1218	9.46	9.62	25.92	14.29	13.47	Cytochrome P450 2C42	PIG	7	2.99226	3.04789	4.92039	4.61318	0.226099	3.89343
sp|Q28987|CYTA8_PIG	602	17.34	17.38	80.58	72.82	68.93	Cystatin-A8	PIG	11	2.67917	2.60615	5.05825	5.10505	0.315855	3.86215
sp|P04404|CMGA_PIG	433	21.52	21.99	52.02	33.63	33.41	Chromogranin-A (Fragment)	PIG	13	3.76704	5.01187	2.63027	3.69828	0.223342	3.77687
sp|P79381|HYEP_PIG	590	17.69	18.39	37.44	24.45	22.03	Epoxide hydrolase 1	PIG	11	4.74242	4.52898	2.83139	2.67917	0.255654	3.69549
tr|F1SCR9|F1SCR9_PIG	3043	2.01	2.05	19.78	4.703	2.628	neuroblastoma amplified sequence	PIG	2	4.65586	3.98107	2.80543	2.99226	0.208315	3.60866
tr|F1SF87|F1SF87_PIG	889	12.5	12.56	41.06	17.58	13	solute carrier family 25 (aspartate/glutamate carrier), member 13	PIG	7	2.208	2.63027	4.05509	5.34564	0.347645	3.55975
tr|F1SLI6|F1SLI6_PIG	1788	6	7.63	24.12	7.324	6.543	SWI/SNF related, matrix associated, actin dependent regulator of chromatin, subfamily c, member 1	PIG	4	2.44343	2.58226	4.09261	4.96592	0.299788	3.52106
tr|I3LRN9|I3LRN9_PIG	2022	4.51	4.59	27.12	9.153	7.797	1,5-anhydro-D-fructose reductase	PIG	3	2.91072	2.37684	4.7863	3.94457	0.265414	3.50461
sp|P79380|MT2B_PIG	3869	2	2	34.43	19.67	19.67	Metallothionein-2B	PIG	1	3.66438	3.19154	3.7325	3.25087	0.0695831	3.45982
sp|Q865F1|MTP_PIG	76	49.69	49.84	48.43	35.35	32.66	Microsomal triglyceride transfer protein large subunit	PIG	27	3.31131	3.49945	3.40408	3.59749	0.0308881	3.45308
tr|F1RPS8|F1RPS8_PIG	26	75.99	76.29	78.99	67.35	63.41	ATP synthase subunit alpha (Fragment)	PIG	60	1.85353	2.96483	3.46737	5.49541	0.383089	3.44529
tr|I3LT38|I3LT38_PIG	221	31.37	31.39	21.73	14.99	13.69	Fc fragment of IgG binding protein	PIG	23	2.85759	2.75423	4.09261	3.94457	0.178677	3.41225
sp|F1RKQ4|DHAK_PIG	362	23.95	24.41	52.5	35.23	32.3	Bifunctional ATP-dependent dihydroxyacetone kinase/FAD-AMP lyase (cyclizing)	PIG	16	3.63078	3.04789	3.76704	3.13329	0.0911487	3.39475
tr|F1S4S1|F1S4S1_PIG	2179	4.02	4.13	26.31	3.645	3.011	KIAA1598	PIG	2	2.12814	1.51356	5.54626	4.28548	0.482437	3.36836
tr|F1SGS9|F1SGS9_PIG	346	24.45	24.53	37.19	30.17	30.17	Catalase	PIG	14	3.10456	2.70396	3.98107	3.56451	0.143757	3.33853
sp|Q3YLA6|SRSF1_PIG	349	24.36	24.39	85.89	40.32	40.32	Serine/arginine-rich splicing factor 1	PIG	13	2.93765	4.48745	2.37684	3.46737	0.234489	3.31733
sp|Q95250|PGRC1_PIG	1533	7.07	9.01	48.45	28.35	25.26	Membrane-associated progesterone receptor component 1	PIG	6	4.13048	4.52898	2.18776	2.42103	0.309232	3.31706
tr|F1S5N0|F1S5N0_PIG	383	22.9	23	35.59	29.28	25.23	X-prolyl aminopeptidase (aminopeptidase P) 1, soluble	PIG	12	2.63027	2.51189	4.13048	3.98107	0.224964	3.31343
tr|I3LBF6|I3LBF6_PIG	3162	2	7.48	22.78	14.87	14.87	nucleoporin 93kDa	PIG	5	3.59749	3.76704	2.88403	2.99226	0.114432	3.31021
tr|F1S4T6|F1S4T6_PIG	1822	6	6.04	27.18	9.979	9.13	pancreatic lipase-related protein 2	PIG	3	2.39883	2.75423	3.66438	4.2462	0.223614	3.26591
tr|I3LCU9|I3LCU9_PIG	2512	4	4	39.87	31.65	31.65	calcium regulated heat stable protein 1, 24kDa	PIG	3	2.99226	2.93765	3.56451	3.49945	0.0877639	3.24847
sp|P01274|GLUC_PIG	1684	6.05	6.06	48.89	29.44	29.44	Glucagon	PIG	4	4.32514	4.40555	2.07014	2.03236	0.360775	3.2083
tr|F2Z543|F2Z543_PIG	396	22.46	22.88	57.66	52.19	48.54	prohibitin	PIG	13	1.85353	2.14783	4.01791	4.7863	0.38591	3.20139
tr|F1SSB5|F1SSB5_PIG	382	22.96	22.97	57.2	51.36	43.58	Fructose-bisphosphate aldolase (Fragment)	PIG	16	3.16228	3.19154	3.13329	3.16228	0.00651268	3.16234
tr|Q8WNW4|Q8WNW4_PIG	129	41.14	42.32	52.5	38.03	33.93	Beta-catenin	PIG	26	1.83654	1.75388	4.57088	4.44631	0.430763	3.1519
tr|D0G6R6|D0G6R6_PIG	3330	2	2.09	14.08	7.512	5.164	CDP-diacylglycerol--inositol 3-phosphatidyltransferase	PIG	1	1.83654	1.65959	4.48745	4.44631	0.437953	3.10747
tr|F1SR76|F1SR76_PIG	2189	4.02	4.04	27.48	7.822	5.92	aspartyl aminopeptidase	PIG	3	2.91072	2.72898	3.53183	3.16228	0.0976641	3.08345
tr|F1SSB4|F1SSB4_PIG	1308	8.42	8.45	69.57	53.04	46.96	aldolase B, fructose-bisphosphate	PIG	5	3.59749	3.7325	2.44343	2.53513	0.191959	3.07714
sp|Q95334|AMPE_PIG	316	25.63	27.8	32.17	19.21	18.79	Glutamyl aminopeptidase	PIG	16	2.85759	2.83139	3.28095	3.25087	0.0691222	3.0552
tr|I3LI20|I3LI20_PIG	683	15.89	18.2	34.76	19.66	17.99	ATP-binding cassette, sub-family D (ALD), member 3	PIG	11	2.44343	2.58226	3.49945	3.63078	0.174551	3.03898
tr|F1S8E4|F1S8E4_PIG	2742	2.45	2.49	23.88	7.463	7.463	Small integral membrane protein 24	PIG	2	3.49945	3.49945	2.51189	2.53513	0.16206	3.01148
tr|I3LNY0|I3LNY0_PIG	2959	2.02	2.03	35.09	5.848	5.848	receptor accessory protein 6	PIG	1	3.63078	3.49945	2.44343	2.31206	0.201016	2.97143
sp|P50121|RET2_PIG	1363	8.08	8.08	50	38.06	38.06	Retinol-binding protein 2	PIG	5	3.10456	3.28095	2.65461	2.83139	0.0814021	2.96788
tr|F1SQR8|F1SQR8_PIG	121	42.04	42.15	53.68	47.14	41.9	Leukotriene A(4) hydrolase	PIG	32	1.90546	1.95885	3.87258	4.09261	0.347721	2.95737
tr|K7GNQ2|K7GNQ2_PIG	172	35.58	35.71	53.15	34.97	32.59	Eosinophil peroxidase	PIG	23	2.55859	2.48886	3.40408	3.31131	0.142483	2.94071
tr|F1RR85|F1RR85_PIG	655	16.32	16.47	40.49	20.72	17.3	solute carrier family 27 (fatty acid transporter), member 4	PIG	8	2.37684	2.22844	3.63078	3.40408	0.211305	2.91003
tr|F1RPW8|F1RPW8_PIG	504	19.71	19.71	53.53	44.23	42.63	asparaginase like 1	PIG	10	1.58489	1.94089	3.59749	4.32514	0.39688	2.8621
tr|F1SCZ4|F1SCZ4_PIG	513	19.54	19.59	40.72	20.36	20.36	3'-phosphoadenosine 5'-phosphosulfate synthase 2	PIG	10	2.99226	3.04789	2.65461	2.70396	0.0605034	2.84968
sp|Q45KW7|FABPI_PIG	1469	7.89	7.91	62.12	37.88	31.82	Fatty acid-binding protein, intestinal	PIG	6	2.65461	2.83139	2.85759	3.04789	0.0489481	2.84787
tr|F1SD87|F1SD87_PIG	598	17.48	17.48	39.06	25.22	25.22	fibulin 5	PIG	12	2.53513	2.0893	3.66438	3.0761	0.207615	2.84122
sp|P62901|RL31_PIG	974	11.79	11.79	51.2	38.4	38.4	60S ribosomal protein L31	PIG	12	1.33045	1.64437	3.80189	4.57088	0.486823	2.8369
tr|F1S9K3|F1S9K3_PIG	1535	7.05	7.13	34.42	16.56	14.94	3'(2'), 5'-bisphosphate nucleotidase 1	PIG	5	1.67494	1.57036	4.13048	3.87258	0.424417	2.81209
tr|K7GSR6|K7GSR6_PIG	637	16.65	16.8	31.18	20.03	18.12	5'-nucleotidase, ecto (CD73)	PIG	9	2.63027	2.96483	2.60615	2.96483	0.0621596	2.79152
tr|I3L7E1|I3L7E1_PIG	3833	2	2	24.55	9.091	9.091	zinc finger and BTB domain containing 8 opposite strand	PIG	1	3.90841	3.83707	1.77011	1.58489	0.396329	2.77512
tr|F1S3H3|F1S3H3_PIG	1686	6.04	6.08	27.08	11.34	9.491	ectonucleoside triphosphate diphosphohydrolase 5	PIG	4	3.10456	2.85759	2.63027	2.44343	0.0897557	2.75896
tr|I3LNT8|I3LNT8_PIG	2337	4	4.62	14.5	7.824	5.725	Solute carrier family 2, facilitated glucose transporter member 2 (Fragment)	PIG	3	2.99226	3.28095	2.22844	2.46604	0.151804	2.74192
tr|I3LNK1|I3LNK1_PIG	1091	10.36	12.55	35.75	27.5	17.25	olfactomedin-like 1	PIG	6	2.83139	2.72898	2.70396	2.67917	0.02116	2.73587
sp|P22411|DPP4_PIG	1284	8.62	8.65	24.54	11.49	8.877	Dipeptidyl peptidase 4	PIG	5	2.10863	2.05116	3.40408	3.28095	0.233526	2.71121
tr|F1SM21|F1SM21_PIG	282	27.29	27.56	36.23	29.06	27.92	UDP glucuronosyltransferase 1 family, polypeptide A8	PIG	14	2.1677	2.29087	3.10456	3.25087	0.177182	2.7035
tr|K7GRU7|K7GRU7_PIG	2934	2.02	2.12	18.85	2.29	1.832	angiotensin I converting enzyme	PIG	3	2.93765	2.12814	3.40408	2.29087	0.190109	2.69018
tr|F1SQR2|F1SQR2_PIG	3784	2	2.01	25.32	13.92	13.92	Protein S100	PIG	1	2.72898	2.99226	2.39883	2.60615	0.0800703	2.68156
sp|A1YIZ1|SPS2_PIG	1985	4.77	4.83	33.26	12.86	11.75	Selenide, water dikinase 2	PIG	3	1.80302	1.88799	3.46737	3.56451	0.312029	2.68072
tr|F1SLC4|F1SLC4_PIG	91	46.64	47.75	80.88	71.79	67.4	Annexin	PIG	42	1.6293	1.77011	3.49945	3.80189	0.367298	2.67519
tr|I3LHL0|I3LHL0_PIG	3622	2	2.02	16.39	14.75	14.75	enoyl-CoA, hydratase/3-hydroxyacyl CoA dehydrogenase	PIG	1	1.40605	1.39316	3.98107	3.90841	0.47633	2.67217
tr|J9JIL9|J9JIL9_PIG	855	13.07	13.15	34.8	19.5	17.4	4-aminobutyrate aminotransferase, mitochondrial (Fragment)	PIG	7	1.70608	1.67494	3.66438	3.59749	0.364774	2.66072
tr|F1RQP0|F1RQP0_PIG	947	12.01	12.01	60.49	54.94	54.94	peroxiredoxin 5	PIG	6	2.22844	2.33346	2.88403	3.13329	0.142246	2.6448
tr|F1RQS0|F1RQS0_PIG	2161	4.03	4.12	17	9.272	5.96	ectonucleotide pyrophosphatase/phosphodiesterase 4 (putative)	PIG	3	3.56451	3.56451	1.77011	1.64437	0.35271	2.63588
tr|I3LB47|I3LB47_PIG	3414	2	2.05	24.55	6.364	4.091	glutaminyl-peptide cyclotransferase-like	PIG	1	3.01995	3.43558	1.99526	2.07014	0.234164	2.63023
tr|F1RRP6|F1RRP6_PIG	205	32.76	34.42	68.81	60.13	60.13	Annexin (Fragment)	PIG	18	2.70396	2.77971	2.44343	2.48886	0.0542779	2.60399
tr|I3LS60|I3LS60_PIG	700	15.54	15.61	57.93	39.19	35.45	ATP-dependent (S)-NAD(P)H-hydrate dehydratase	PIG	8	2.1677	2.37684	2.65461	3.01995	0.124986	2.55478
tr|I3LBJ8|I3LBJ8_PIG	257	29.36	29.85	63.52	48.03	41.73	Creatine kinase M-type	PIG	21	2.12814	2.46604	2.63027	2.99226	0.121778	2.55418
tr|I3LLU0|I3LLU0_PIG	298	26.5	26.63	61.54	49.86	42.74	Glycerol-3-phosphate dehydrogenase [NAD(+)]	PIG	14	2.18776	2.37684	2.70396	2.93765	0.113448	2.55155
tr|F1SRC8|F1SRC8_PIG	1220	9.45	10.24	41.09	38.61	35.64	C-type lectin domain family 3, member B	PIG	6	1.35519	1.49969	3.46737	3.87258	0.443965	2.5487
tr|K7GL43|K7GL43_PIG	1310	8.4	8.43	57.42	44.52	38.71	Thy-1 cell surface antigen	PIG	9	1.57036	1.36773	3.83707	3.40408	0.427915	2.54481
tr|F1SJT7|F1SJT7_PIG	395	22.47	24.83	56.02	39.79	37.43	Apolipoprotein A-IV	PIG	14	2.53513	2.96483	2.10863	2.48886	0.120192	2.52436
tr|F1SKF1|F1SKF1_PIG	345	24.52	29.11	49.71	38.16	36.2	plastin 1	PIG	18	1.99526	2.18776	2.80543	3.0761	0.175096	2.51614
sp|P00371|OXDA_PIG	1883	5.77	5.78	19.6	11.24	9.51	D-amino-acid oxidase	PIG	3	2.67917	2.55859	2.46604	2.33346	0.0504387	2.50931
tr|F1RY44|F1RY44_PIG	491	19.96	20.03	28.93	19.93	15.73	cadherin 17, LI cadherin (liver-intestine)	PIG	11	2.39883	2.70396	2.29087	2.60615	0.0653735	2.49995
sp|Q9GKX6|GALM_PIG	772	14.13	14.2	44.74	27.19	27.19	Aldose 1-epimerase	PIG	9	2.01372	2.26987	2.70396	2.99226	0.151733	2.49495
tr|F1STK8|F1STK8_PIG	2152	4.04	4.04	16.67	11.74	9.091	chromosome 11 open reading frame 54	PIG	2	2.24905	2.07014	2.91072	2.70396	0.136096	2.48347
tr|F2Z5B1|F2Z5B1_PIG	204	32.78	33.22	74.34	56.08	53.17	Leukocyte elastase inhibitor	PIG	21	1.64437	1.78649	3.0761	3.37287	0.309092	2.46996
tr|F1S7D3|F1S7D3_PIG	1329	8.2	8.59	46.64	27.8	16.59	Glutathione S-transferase	PIG	6	2.0893	2.42103	2.44343	2.83139	0.107455	2.44629
tr|I3LU39|I3LU39_PIG	1025	11.05	11.1	60.24	50.6	50.6	Ubiquitin-like protein ISG15	PIG	7	2.72898	2.85759	2.05116	2.12814	0.145726	2.44147
tr|F1RR45|F1RR45_PIG	1495	7.59	8.08	27.8	10.86	8.466	carnitine O-acetyltransferase	PIG	6	1.94089	1.59956	3.34195	2.80543	0.284655	2.42196
sp|Q9N1F5|GSTO1_PIG	397	22.45	22.58	60.17	51.04	47.3	Glutathione S-transferase omega-1	PIG	14	2.03236	2.18776	2.58226	2.80543	0.127947	2.40195
tr|F1SKK1|F1SKK1_PIG	2632	3.07	3.12	28.9	5.98	5.98	solute carrier family 25 (carnitine/acylcarnitine translocase), member 20	PIG	3	1.78649	1.67494	3.19154	2.91072	0.279722	2.39092
tr|F1SCY1|F1SCY1_PIG	538	18.69	18.76	54.72	31.45	27.88	interferon-induced protein with tetratricopeptide repeats 1	PIG	10	2.85759	2.60615	2.14783	1.92309	0.154406	2.38367
tr|K7GLM4|K7GLM4_PIG	3969	1.45	1.47	21	3.203	3.203	Cell wall transcription factor ACE2	PIG	1	1.14815	1.78649	2.65461	3.90841	0.4357	2.37441
tr|F1S232|F1S232_PIG	87	47.32	47.45	57.36	45.48	40.47	4-trimethylaminobutyraldehyde dehydrogenase	PIG	31	1.52757	1.83654	2.75423	3.31131	0.301994	2.35741
tr|F1RTA1|F1RTA1_PIG	1593	6.44	6.46	20.43	4.945	3.578	ATP-binding cassette, sub-family C (CFTR/MRP), member 3	PIG	5	2.65461	2.26987	2.44343	2.03236	0.0972276	2.35006
tr|F1S3W2|F1S3W2_PIG	1314	8.35	8.41	31.26	13.13	10.71	Fatty-acid amide hydrolase 1	PIG	4	2.53513	2.67917	2.03236	2.14783	0.11353	2.34862
tr|I3LMJ9|I3LMJ9_PIG	2122	4.08	4.09	29.41	7.077	3.309	Transcription elongation factor SPT5	PIG	2	2.26987	2.35505	2.33346	2.39883	0.0198761	2.3393
sp|P79382|MGST1_PIG	1473	7.88	7.89	40.65	31.61	31.61	Microsomal glutathione S-transferase 1	PIG	9	1.33045	1.61436	2.91072	3.49945	0.383381	2.33875
tr|F1S614|F1S614_PIG	2908	2.03	2.08	19.57	4.415	2.148	striatin interacting protein 1	PIG	3	1.69044	1.21339	4.05509	2.35505	0.462166	2.32849
tr|F1S814|F1S814_PIG	131	40.94	41.39	56.41	48.04	48.04	phosphoglucomutase 1	PIG	27	2.05116	2.22844	2.42103	2.60615	0.0892714	2.32669
tr|F1S956|F1S956_PIG	954	12	12.08	41.98	32.44	32.44	6-phosphogluconolactonase	PIG	7	1.7378	1.69044	2.93765	2.88403	0.258983	2.31248
tr|F1SRV9|F1SRV9_PIG	566	18.08	18.11	40.49	24.65	22.71	zyxin	PIG	9	1.95885	1.90546	2.60615	2.75423	0.163967	2.30617
tr|F1SVB2|F1SVB2_PIG	1594	6.43	6.52	32.08	10.97	7.365	All-trans-retinol 13,14-reductase	PIG	5	3.10456	2.83139	1.6293	1.64437	0.292113	2.3024
sp|Q29554|ECHA_PIG	107	43.55	43.71	52.42	41.55	37.35	Trifunctional enzyme subunit alpha, mitochondrial	PIG	34	1.48594	1.61436	2.93765	3.16228	0.328456	2.30006
tr|I3LVK2|I3LVK2_PIG	1231	9.33	11.48	35.25	23.73	20.68	mitogen-activated protein kinase 3	PIG	6	3.37287	2.75423	1.69044	1.35519	0.353021	2.29318
tr|I3LVE1|I3LVE1_PIG	1977	4.88	5	32.55	13.76	10.74	ketohexokinase (fructokinase)	PIG	3	2.91072	2.39883	2.0893	1.72187	0.19114	2.28018
sp|Q9TV69|DHDH_PIG	794	14.04	14.24	34.03	24.18	24.18	Trans-1,2-dihydrobenzene-1,2-diol dehydrogenase	PIG	8	1.8197	1.97697	2.55859	2.75423	0.170937	2.27737
tr|F1RKA7|F1RKA7_PIG	854	13.11	13.76	37.34	19.03	16.52	2'-5'-oligoadenylate synthase 2	PIG	8	1.94089	2.22844	2.31206	2.55859	0.0976202	2.25999
tr|F1SBJ2|F1SBJ2_PIG	3977	1.42	1.43	20.16	1.981	1.515	ESF1, nucleolar pre-rRNA processing protein, homolog (S. cerevisiae)	PIG	1	1.45881	1.15878	3.49945	2.91072	0.432667	2.25694
tr|F1RGJ2|F1RGJ2_PIG	57	55.42	55.5	62.14	46.14	40.4	catenin (cadherin-associated protein), alpha 1, 102kDa	PIG	33	1.70608	1.90546	2.60615	2.80543	0.204326	2.25578
tr|F1SN27|F1SN27_PIG	1211	9.54	9.6	40.17	28.93	24.44	Sorbitol dehydrogenase	PIG	6	2.51189	2.37684	2.10863	2.01372	0.0889056	2.25277
tr|F1RIT0|F1RIT0_PIG	2355	4	4.11	25.84	15.31	11	Glycolipid transfer protein	PIG	2	1.75388	1.41906	3.22107	2.60615	0.314768	2.25004
tr|F1S4H0|F1S4H0_PIG	500	19.75	19.85	41.29	27.75	24.7	RNA binding motif protein 47	PIG	10	1.2942	1.40605	3.04789	3.25087	0.401535	2.24975
tr|F1SRY3|F1SRY3_PIG	58	55.01	55.1	53.08	41.35	38.69	Villin-1	PIG	47	2.03236	2.22844	2.24905	2.46604	0.0684465	2.24397
sp|P26429|SC5A1_PIG	2423	4	4.03	27.93	6.777	5.289	Sodium/glucose cotransporter 1 (Fragment)	PIG	2	1.90546	1.94089	2.51189	2.58226	0.140122	2.23512
sp|P27917|APOC3_PIG	1579	6.52	6.54	81.25	61.46	46.88	Apolipoprotein C-III	PIG	4	2.0893	2.37684	2.0893	2.37684	0.0643832	2.23307
tr|I3LL50|I3LL50_PIG	3730	2	2.01	23.03	5.056	5.056	butyrobetaine (gamma), 2-oxoglutarate dioxygenase (gamma-butyrobetaine hydroxylase) 1	PIG	1	2.01372	1.97697	2.48886	2.44343	0.10593	2.23075
tr|F1SUF3|F1SUF3_PIG	620	17.04	25.91	43.11	20.82	17.03	hexokinase domain containing 1	PIG	17	2.63027	2.29087	2.14783	1.85353	0.125285	2.23062
tr|F1SE83|F1SE83_PIG	2762	2.35	2.35	43.52	11.92	11.92	OCIA domain containing 1	PIG	2	2.33346	3.59749	1.10662	1.83654	0.409227	2.21853
sp|P00172|CYB5_PIG	1117	10.19	10.95	58.21	52.24	47.76	Cytochrome b5	PIG	7	2.44343	2.48886	1.92309	1.94089	0.121703	2.19907
tr|F1S9A7|F1S9A7_PIG	1878	5.8	8.21	23.11	5.862	4.735	Usher syndrome 1C (autosomal recessive, severe)	PIG	6	1.87068	2.01372	2.35505	2.53513	0.120467	2.19365
tr|I3LQI7|I3LQI7_PIG	3022	2.01	2.09	25.51	7.517	3.645	ALG3, alpha-1,3- mannosyltransferase	PIG	1	3.53183	1.43219	2.67917	1.07647	0.450263	2.17991
tr|F1S605|F1S605_PIG	1991	4.71	4.75	40.87	17.39	13.48	glutathione S-transferase mu 3 (brain)	PIG	3	1.67494	1.44544	2.93765	2.60615	0.287343	2.16605
tr|A3EX84|A3EX84_PIG	1022	11.11	11.13	50	30.38	26.15	Galectin	PIG	8	1.67494	1.8197	2.48886	2.67917	0.197076	2.16567
tr|I3LKP2|I3LKP2_PIG	2525	4	4	25.35	25.35	25.35	Protein kish (Fragment)	PIG	2	1.70608	1.87068	2.39883	2.67917	0.181409	2.16369
tr|I3LJ48|I3LJ48_PIG	1438	8	8.11	47.95	36.99	36.99	enoyl-CoA, hydratase/3-hydroxyacyl CoA dehydrogenase	PIG	5	3.0761	2.35505	1.83654	1.38038	0.291586	2.16202
tr|F1S6B4|F1S6B4_PIG	360	24.03	24.04	48.53	39.73	35.47	proline/arginine-rich end leucine-rich repeat protein	PIG	17	1.80302	1.72187	2.60615	2.51189	0.18545	2.16073
tr|F1RQW6|F1RQW6_PIG	422	21.82	22.94	44.18	25.88	21.05	complement factor B	PIG	13	2.05116	2.35505	1.97697	2.24905	0.0700092	2.15806
tr|F1S0M2|F1S0M2_PIG	1459	8	8	40.88	40.88	40.88	heat-responsive protein 12	PIG	5	1.90546	1.85353	2.46604	2.39883	0.128989	2.15597
tr|D0G0B3|D0G0B3_PIG	923	12.09	12.11	42.07	28.46	25.44	Acetyl-Coenzyme A acyltransferase 2	PIG	7	2.53513	2.07014	2.18776	1.80302	0.122347	2.14901
tr|F1SMZ6|F1SMZ6_PIG	662	16.22	16.45	82.35	69.61	69.61	heat shock 10kDa protein 1	PIG	11	0.946237	1.49969	2.37684	3.76704	0.496008	2.14745
tr|C5I4T6|C5I4T6_PIG	358	24.07	25.01	44.06	27.34	26.25	Phosphoenolpyruvate carboxykinase 2	PIG	15	2.01372	2.18776	2.10863	2.26987	0.0442131	2.14499
tr|F1S642|F1S642_PIG	3635	2	2.01	17.8	1.938	0.8811	tumor protein p53 binding protein 2	PIG	1	2.58226	1.24738	3.10456	1.64437	0.3433	2.14464
sp|P80272|HMGN2_PIG	1765	6.01	6.03	41.11	34.44	34.44	Non-histone chromosomal protein HMG-17	PIG	8	1.33045	1.90546	2.18776	3.13329	0.304678	2.13924
tr|F1RZ25|F1RZ25_PIG	1143	10.05	10.09	27.68	13.73	12.88	membrane protein, palmitoylated 1, 55kDa	PIG	5	1.72187	1.92309	2.31206	2.58226	0.156585	2.13482
tr|I3LC46|I3LC46_PIG	2147	4.04	4.07	30	3.816	3.026	HIV Tat-specific factor 1	PIG	2	2.46604	2.55859	1.7378	1.77011	0.178498	2.13313
sp|P0C2C3|MARC2_PIG	3857	2	2	80	37.5	37.5	Mitochondrial amidoxime reducing component 2 (Fragments)	PIG	1	1.51356	1.21339	3.16228	2.63027	0.373847	2.12987
tr|F1RUE3|F1RUE3_PIG	1224	9.4	9.52	27	15.08	13.04	aldehyde dehydrogenase 5 family, member A1	PIG	6	2.0893	2.18776	2.0893	2.12814	0.018969	2.12362
tr|F1STB6|F1STB6_PIG	2735	2.49	2.5	16.29	4.452	3.149	glucosidase, beta (bile acid) 2	PIG	2	2.51189	1.8197	2.39883	1.7378	0.161491	2.11706
tr|I3LMG2|I3LMG2_PIG	627	16.86	17.04	38.5	24.15	19.82	Interferon-induced protein 44-like	PIG	8	2.10863	2.35505	1.88799	2.10863	0.0781323	2.11507
tr|F1S5A9|F1S5A9_PIG	1221	9.43	11.85	38.34	20.47	17.62	glucosidase, beta, acid 3 (gene/pseudogene)	PIG	6	2.01372	2.18776	2.03236	2.208	0.0416785	2.11046
tr|F1SEN2|F1SEN2_PIG	67	52.52	54.68	65.23	57.35	54.3	Glutamate dehydrogenase 1, mitochondrial	PIG	34	1.67494	1.95885	2.24905	2.55859	0.155848	2.11036
tr|F1ST73|F1ST73_PIG	1128	10.09	10.22	45.59	29.79	28.27	glyoxylate reductase/hydroxypyruvate reductase	PIG	7	2.33346	2.14783	1.99526	1.95885	0.0700826	2.10885
tr|F1RKU0|F1RKU0_PIG	471	20.27	20.52	62.57	35.25	35.25	Isocitrate dehydrogenase [NAD] subunit alpha, mitochondrial	NAD	13	1.49969	1.58489	2.55859	2.77971	0.270514	2.10572
tr|F2Z5T5|F2Z5T5_PIG	19	83.12	85.2	76.05	72.73	69.18	tubulin, alpha 1a	PIG	107	2.13763	2.12309	1.99316	2.14783	0.029781	2.10043
sp|Q6J1I8|RN114_PIG	2954	2.02	2.04	26.32	12.28	12.28	E3 ubiquitin-protein ligase RNF114	PIG	2	2.39883	3.01995	1.25892	1.69044	0.321588	2.09204
tr|I3L7D4|I3L7D4_PIG	3865	2	2	15.38	10.49	10.49	CD2-associated protein	PIG	1	1.44544	1.75388	2.33346	2.83139	0.25501	2.09104
tr|F1SC47|F1SC47_PIG	151	37.25	37.45	48.68	30.19	27.92	aldehyde dehydrogenase 18 family, member A1	PIG	23	1.48594	1.85353	2.29087	2.72898	0.223091	2.08983
tr|F1SUG4|F1SUG4_PIG	1135	10.07	10.26	53.39	49.15	49.15	transcription elongation factor B (SIII), polypeptide 2 (18kDa, elongin B)	PIG	6	3.22107	2.67917	1.30617	1.14815	0.423382	2.08864
tr|F1RHN3|F1RHN3_PIG	682	15.93	15.93	57.04	47.04	47.04	Catechol O-methyltransferase	PIG	9	1.25892	1.13763	3.10456	2.83139	0.427789	2.08313
tr|F1RWS8|F1RWS8_PIG	916	12.17	12.38	53.73	33.73	31.37	small nuclear ribonucleoprotein polypeptide A'	PIG	6	1.94089	1.95885	2.208	2.208	0.0621596	2.07894
tr|F1RUJ4|F1RUJ4_PIG	2992	2.01	4.05	26.96	7.246	7.246	GMP reductase	PIG	2	1.03753	1.75388	2.07014	3.43558	0.419634	2.07428
tr|F1S2H7|F1S2H7_PIG	634	16.72	20.13	37.41	18.94	15.47	IQ motif containing GTPase activating protein 2	PIG	13	2.26987	2.05116	2.05116	1.92309	0.0601204	2.07382
tr|F1SCS0|F1SCS0_PIG	2182	4.02	4.12	20.57	6.095	3.429	neuroblastoma amplified sequence	PIG	2	1.00925	1.18032	2.77971	3.31131	0.480712	2.07015
tr|F1S1B9|F1S1B9_PIG	698	15.55	15.57	70.98	51.37	42.35	dehydrogenase/reductase (SDR family) member 11	PIG	13	1.77011	1.70608	2.42103	2.37684	0.16029	2.06852
sp|Q5ISC6|HEBP1_PIG	1527	7.15	7.15	47.09	25.4	22.75	Heme-binding protein 1	PIG	4	1.64437	1.69044	2.44343	2.48886	0.193549	2.06678
tr|Q06AS8|Q06AS8_PIG	1268	8.83	19.96	57.91	38.7	37.01	GBAK	PIG	13	2.60615	3.0761	1.18032	1.39316	0.38679	2.06393
sp|P49924|FABPL_PIG	464	20.49	20.49	85.04	80.31	75.59	Fatty acid-binding protein, liver	PIG	13	1.94089	2.07014	2.03236	2.1677	0.0396106	2.05277
tr|F1SGJ3|F1SGJ3_PIG	245	29.96	32.52	57.38	40.98	40.33	filamin B, beta	PIG	18	2.80543	2.80543	1.25892	1.31826	0.370643	2.04701
tr|F1SR72|F1SR72_PIG	1192	9.75	9.8	24.17	12.08	9.722	acyl-CoA synthetase long-chain family member 3	PIG	5	1.64437	1.8197	2.22844	2.46604	0.159261	2.03964
tr|F1SGQ0|F1SGQ0_PIG	583	17.75	17.82	57.83	48.24	41.85	dehydrogenase/reductase (SDR family) member 1	PIG	9	1.99526	1.90546	2.1677	2.0893	0.0483167	2.03943
sp|A9YUB1|CHRD1_PIG	1948	5.22	5.27	31.02	15.06	13.86	Cysteine and histidine-rich domain-containing protein 1	PIG	3	1.1272	1.02802	3.16228	2.83139	0.47484	2.03722
tr|I3LFK1|I3LFK1_PIG	3814	2	2	34.55	6.818	6.818	phosphopantothenoylcysteine decarboxylase	PIG	1	3.13329	2.63027	1.2942	1.07647	0.427861	2.03355
tr|F1SKY2|F1SKY2_PIG	1020	11.12	11.19	47.35	26.86	26.86	nitrilase family, member 2	PIG	7	1.69044	1.72187	2.31206	2.37684	0.158081	2.0253
tr|F1RTQ8|F1RTQ8_PIG	1794	6	6.32	24.55	4.429	3.078	leucine rich repeat containing 16A	PIG	4	1.5417	1.47231	2.58226	2.48886	0.255243	2.02128
tr|F1RGU8|F1RGU8_PIG	1629	6.21	6.24	53.97	34.39	28.04	nucleoside-triphosphatase, cancer-related	PIG	3	1.35519	2.03236	1.67494	2.99226	0.304746	2.01369
tr|I3L9H9|I3L9H9_PIG	953	12	12.09	32.14	15.37	15.37	cytochrome P450, family 2, subfamily J, polypeptide 2	PIG	7	1.88799	1.92309	2.10863	2.12814	0.0533628	2.01196
tr|F1RG41|F1RG41_PIG	1780	6	8.11	25.28	7.044	5.387	ATP-binding cassette, sub-family B (MDR/TAP), member 10	PIG	4	2.46604	2.01372	1.95885	1.58489	0.155917	2.00588
tr|F1RXQ9|F1RXQ9_PIG	528	18.99	21.45	60.17	38.98	32.49	Ornithine carbamoyltransferase, mitochondrial	PIG	11	1.77011	1.78649	2.208	2.24905	0.112636	2.00341
tr|I3LLY4|I3LLY4_PIG	2498	4	4.01	38.71	32.26	32.26	NAD(P)H dehydrogenase, quinone 2	PIG	3	2.88403	2.65461	1.2942	1.18032	0.385049	2.00329
tr|F1S7X0|F1S7X0_PIG	1129	10.09	10.15	24.68	4.667	3.558	spectrin repeat containing, nuclear envelope 1	PIG	9	0.334195	0.519996	0.483059	0.660694	0.232617	0.499486
tr|I3L8Y6|I3L8Y6_PIG	1742	6.01	6.1	37.38	12.77	12.77	Transcobalamin-1	PIG	3	0.737904	0.452898	0.496592	0.30479	0.312542	0.498046
tr|I3LFK7|I3LFK7_PIG	1736	6.01	6.27	23.1	5.391	4.84	Schlafen family member 11	PIG	4	0.47863	0.559758	0.416869	0.534564	0.110595	0.497455
tr|F1RM07|F1RM07_PIG	2811	2.17	2.18	23.58	2.798	1.865	Rho GTPase activating protein 35	PIG	3	0.42462	0.744732	0.293765	0.524808	0.331681	0.496981
tr|F1RQU2|F1RQU2_PIG	135	40.29	84.75	69.75	59.81	53.87	heat shock protein 90kDa alpha (cytosolic), class B member 1	PIG	78	0.299226	0.452898	0.487529	0.744732	0.322702	0.496096
tr|F1SDV7|F1SDV7_PIG	275	27.64	29.86	42.26	25.75	23.02	topoisomerase (DNA) I	PIG	18	0.398107	0.383707	0.60256	0.597035	0.211137	0.495352
tr|F1S066|F1S066_PIG	2773	2.28	2.32	17.01	4.769	3.498	sterile alpha motif and leucine zipper containing kinase AZK	PIG	2	0.340408	0.666807	0.331131	0.642688	0.322559	0.495258
tr|Q06A94|Q06A94_PIG	167	35.88	36.51	74.69	56.88	51.88	Heterogeneous nuclear ribonucleoprotein A1	PIG	35	0.48544	0.526807	0.452898	0.514564	0.0576677	0.494927
tr|F1SE73|F1SE73_PIG	666	16.1	16.22	47.61	31.99	31.99	Hsp40 homolog, subfamily A, member 1	PIG	10	0.606935	0.551562	0.432514	0.369828	0.191389	0.49021
tr|F1SUG7|F1SUG7_PIG	240	30.16	30.34	47.13	21.4	21.4	DEAD (Asp-Glu-Ala-Asp) box helicase 21	PIG	19	0.524808	0.529663	0.448745	0.452898	0.0782647	0.489028
tr|F1S2E5|F1S2E5_PIG	1645	6.13	6.22	53.99	34.36	23.31	40S ribosomal protein S24	PIG	6	0.263027	0.325087	0.608135	0.758578	0.415332	0.488707
tr|F2Z5K5|F2Z5K5_PIG	3125	2	64	77.48	72.07	70.5	tubulin, beta 4A class IVa	PIG	91	0.539511	0.60256	0.387258	0.42462	0.177117	0.488487
tr|I3LR32|I3LR32_PIG	191	33.87	36.3	58.1	46.76	45.14	chaperonin containing TCP1, subunit 5 (epsilon)	PIG	21	0.231207	0.420727	0.452898	0.847227	0.45905	0.488015
tr|F1SI55|F1SI55_PIG	333	24.88	25.42	47.26	41.05	36.04	Basic leucine zipper and W2 domain-containing protein 1	PIG	14	0.474242	0.501187	0.474242	0.501187	0.0276239	0.487715
tr|F1SPM7|F1SPM7_PIG	193	33.67	33.98	49.78	32.6	30.1	glutamine--fructose-6-phosphate transaminase 1	PIG	20	0.432514	0.519996	0.448745	0.549541	0.0995591	0.487699
tr|A5GFT5|A5GFT5_PIG	2876	2.05	2.11	28.87	8.222	4.398	Aminopeptidase-like 1	PIG	1	0.319154	0.691831	0.288403	0.648634	0.378196	0.487006
tr|Q684M6|Q684M6_PIG	404	22.27	22.63	53.42	36.58	35.26	CDC37 cell division cycle 37 protein	PIG	13	0.334195	0.666807	0.319154	0.625173	0.329863	0.486332
tr|F1RUW0|F1RUW0_PIG	1897	5.64	5.78	26.33	11.55	9.007	Bystin	PIG	4	0.642688	0.672977	0.301995	0.316228	0.361472	0.483472
tr|F1SAI8|F1SAI8_PIG	64	53.17	53.31	52.8	37.1	35.6	hypoxia up-regulated 1	PIG	33	0.359749	0.57544	0.37325	0.619441	0.241947	0.48197
tr|I3LSQ7|I3LSQ7_PIG	938	12.04	12.1	36.4	19.18	19.18	SAM domain and HD domain 1	PIG	8	0.515229	0.510505	0.452898	0.448745	0.0645483	0.481844
sp|Q29092|ENPL_PIG	11	101.64	103.72	70.9	61.82	57.21	Endoplasmin	PIG	94	0.369828	0.549541	0.413047	0.591562	0.19139	0.480995
tr|I3LKS4|I3LKS4_PIG	2454	4	4.02	37.84	13.51	13.51	aconitase 1, soluble	PIG	2	0.487529	0.510505	0.461318	0.457088	0.0449845	0.47911
tr|F1RTN3|F1RTN3_PIG	25	76.47	76.62	71.92	58.93	54.07	Moesin	PIG	55	0.363078	0.625173	0.337287	0.586138	0.269508	0.477919
tr|K7GS73|K7GS73_PIG	306	26.09	30.63	40.81	23.18	22.63	hexokinase 3 (white cell)	PIG	21	0.461318	0.420727	0.534564	0.49204	0.0873717	0.477162
tr|F1SKN5|F1SKN5_PIG	506	19.7	19.76	42.73	34.4	27.48	Eukaryotic translation initiation factor 3 subunit L	PIG	14	0.37325	0.608135	0.363078	0.559758	0.22959	0.476055
tr|F1RYZ0|F1RYZ0_PIG	728	15.09	15.21	92.17	92.17	92.17	60S acidic ribosomal protein P2	PIG	15	0.214783	0.47863	0.369828	0.83946	0.483542	0.475675
tr|D7RK08|D7RK08_PIG	764	14.24	14.25	25.78	13.02	10.68	Transferrin receptor protein	PIG	7	0.416869	0.387258	0.564937	0.529663	0.156782	0.474682
tr|F1SBH2|F1SBH2_PIG	699	15.54	19.76	32.07	20.6	20.08	Sec23 homolog B (S. cerevisiae)	PIG	12	0.452898	0.383707	0.591562	0.469894	0.157826	0.474515
tr|F1RWA3|F1RWA3_PIG	1322	8.29	8.31	21.14	5.472	4.788	mannose receptor, C type 1	PIG	5	0.483059	0.387258	0.564937	0.461318	0.133542	0.474143
tr|K7GQW2|K7GQW2_PIG	3770	2	2.01	21.71	7.895	7.895	Protein S100-A8	PIG	1	0.549541	0.496592	0.444631	0.401791	0.117157	0.473139
tr|F2Z523|F2Z523_PIG	2432	4	4.03	27.81	12.58	12.58	phosphoprotein enriched in astrocytes 15	PIG	2	0.356451	0.704693	0.280543	0.549541	0.350998	0.472807
tr|I3LLT2|I3LLT2_PIG	712	15.38	16.02	24.01	9.123	8.534	carbamoyl-phosphate synthetase 2, aspartate transcarbamylase, and dihydroorotase	PIG	13	0.570164	0.416869	0.519996	0.383707	0.159628	0.472684
tr|I3LC73|I3LC73_PIG	60	54.78	54.82	43.78	33.09	32.73	Fatty acid synthase	PIG	35	0.554626	0.440555	0.49204	0.390841	0.129464	0.469515
tr|F1S9T0|F1S9T0_PIG	2609	3.27	5.54	43.6	15.12	15.12	Hsp40 homolog, subfamily B, member 4	PIG	4	0.353183	0.409261	0.515229	0.591562	0.197665	0.467309
tr|I3LBE6|I3LBE6_PIG	605	17.27	19.63	38.47	17.79	15.42	Nuclear pore complex protein Nup93	PIG	12	0.383707	0.809096	0.210863	0.461318	0.466958	0.466246
tr|F1RX35|F1RX35_PIG	357	24.13	24.18	53.65	40.18	32.65	fibrinogen gamma chain	PIG	18	0.398107	0.457088	0.469894	0.539511	0.107838	0.46615
tr|F1REW9|F1REW9_PIG	1681	6.05	8.16	29.7	24.75	20.79	density-regulated protein	PIG	5	0.539511	0.469894	0.444631	0.398107	0.110385	0.463036
sp|Q06A98|SRSF2_PIG	1851	6	6	61.09	20.36	18.55	Serine/arginine-rich splicing factor 2	PIG	7	0.648634	0.380189	0.519996	0.301995	0.286897	0.462704
tr|F1RPW9|F1RPW9_PIG	177	34.68	34.72	58.09	43.96	38.95	Elongation factor 1-gamma	PIG	25	0.207014	0.49204	0.334195	0.809096	0.488776	0.460586
tr|F1S4P4|F1S4P4_PIG	3876	1.92	2.02	22.83	3.179	3.179	family with sequence similarity 45, member A	PIG	1	0.328095	0.487529	0.409261	0.608135	0.225366	0.458255
tr|I3LFV4|I3LFV4_PIG	211	32.45	32.45	58.95	45.37	45.06	Y box binding protein 1	PIG	40	0.235505	0.666807	0.244343	0.685488	0.476456	0.458036
tr|F2Z5W5|F2Z5W5_PIG	2228	4.01	4.14	22.7	5.867	4.592	proteasomal ATPase-associated factor 1	PIG	2	0.613762	0.519996	0.380189	0.316228	0.254548	0.457544
tr|F1RQW2|F1RQW2_PIG	62	53.55	55.61	36.99	25.79	23.72	complement component 4B (Chido blood group)	PIG	33	0.369828	0.432514	0.47863	0.544503	0.13997	0.456369
tr|F1SH10|F1SH10_PIG	2639	3	3.05	23.48	11.33	6.906	neutral cholesterol ester hydrolase 1	PIG	2	0.30761	0.325087	0.570164	0.619441	0.308289	0.455576
tr|F1S530|F1S530_PIG	322	25.28	25.63	62.63	53.87	46.46	60S ribosomal protein L5	PIG	19	0.244343	0.380189	0.465586	0.724436	0.386042	0.453639
tr|F1RVY0|F1RVY0_PIG	2156	4.03	4.17	38.77	8.747	7.801	torsin family 4, member A	PIG	3	0.416869	0.448745	0.457088	0.483059	0.0523498	0.45144
tr|F1SNQ9|F1SNQ9_PIG	3552	2	2.02	21.76	2.647	2.647	M-phase phosphoprotein 10 (U3 small nucleolar ribonucleoprotein)	PIG	1	0.744732	0.187068	0.698232	0.175388	0.599657	0.451355
tr|F1RX36|F1RX36_PIG	465	20.44	20.66	68.21	51.79	42.86	Fibrinogen alpha chain	PIG	15	0.428549	0.496592	0.405508	0.465586	0.0775412	0.449059
tr|F1SGX1|F1SGX1_PIG	3679	2	2.01	18.07	4.293	3.399	chromatin assembly factor 1, subunit B (p60)	PIG	2	0.630957	0.405508	0.461318	0.296483	0.269399	0.448567
tr|F1RMQ6|F1RMQ6_PIG	149	37.41	37.42	34.06	15.55	14.37	Interferon-induced very large GTPase 1	PIG	32	0.401791	0.47863	0.416869	0.496592	0.0892125	0.448471
tr|I3LHJ6|I3LHJ6_PIG	3682	2	2.01	13.85	2.012	2.012	Cordon-bleu protein-like 1	PIG	1	0.340408	0.765597	0.210863	0.474242	0.459538	0.447777
sp|P67985|RL22_PIG	1680	6.06	6.06	37.5	30.47	30.47	60S ribosomal protein L22	PIG	5	0.413047	0.474242	0.420727	0.483059	0.0695831	0.447769
tr|F1S9A4|F1S9A4_PIG	789	14.05	14.13	42.72	24.34	19.81	nucleobindin 2	PIG	10	0.272898	0.474242	0.394457	0.648634	0.304867	0.447558
tr|F1RR02|F1RR02_PIG	429	21.61	31.58	63.55	37.38	32.94	glial fibrillary acidic protein	PIG	18	0.519996	0.452898	0.432514	0.383707	0.109407	0.447279
tr|I3L813|I3L813_PIG	442	21.4	21.43	66.67	50.96	48.28	Proliferating cell nuclear antigen	PIG	16	0.337287	0.469894	0.409261	0.570164	0.19114	0.446652
tr|F1SQL8|F1SQL8_PIG	3064	2.01	2.04	13.23	1.94	1.94	v-rel avian reticuloendotheliosis viral oncogene homolog	PIG	1	0.452898	0.515229	0.380189	0.432514	0.108599	0.445207
tr|I3LG67|I3LG67_PIG	932	12.06	12.11	60.22	54.14	54.14	myristoylated alanine-rich protein kinase C substrate	PIG	7	0.452898	0.672977	0.255859	0.380189	0.344167	0.440481
tr|I3LMH4|I3LMH4_PIG	170	35.64	35.67	34.06	16.09	15.85	eukaryotic translation initiation factor 4 gamma, 1	PIG	25	0.409261	0.452898	0.440555	0.457088	0.0425776	0.43995
tr|F1S9Q3|F1S9Q3_PIG	49	61.75	67.9	71.78	61.09	53.8	heat shock 70kDa protein 8	PIG	60	0.136773	0.356451	0.328095	0.937562	0.68132	0.43972
tr|I3L651|I3L651_PIG	186	34.17	35.17	59.92	43.72	41.09	fibrinogen beta chain	PIG	21	0.416869	0.47863	0.401791	0.461318	0.0713963	0.439652
tr|D0G0C6|D0G0C6_PIG	690	15.74	15.8	39.39	23.53	21.03	Asparagine synthetase	PIG	10	0.457088	0.376704	0.501187	0.416869	0.10563	0.437962
tr|I3LS70|I3LS70_PIG	1826	6	6.04	22.35	13.47	10.6	karyopherin alpha 2 (RAG cohort 1, importin alpha 1)	PIG	4	0.413047	0.30479	0.580764	0.444631	0.225915	0.435808
tr|I3LQ79|I3LQ79_PIG	79	49.19	49.44	55.78	40.44	32.33	major vault protein	PIG	28	0.405508	0.496592	0.369828	0.461318	0.113012	0.433312
sp|Q29126|WAP3_PIG	1817	6	6.05	38.19	27.78	25	Protein WAP-3	PIG	3	0.369828	0.436516	0.405508	0.47863	0.0947215	0.422621
tr|F2Z5K6|F2Z5K6_PIG	1464	7.93	7.93	43.81	30.48	30.48	60S ribosomal protein L36	PIG	5	0.465586	0.440555	0.398107	0.376704	0.0828962	0.420238
tr|F1RYL5|F1RYL5_PIG	2341	4	4.34	15.88	6.412	3.969	Hsp40 homolog, subfamily C, member 10	PIG	3	0.474242	0.724436	0.218776	0.260615	0.478993	0.419517
sp|A1E295|CATB_PIG	694	15.62	15.69	34.63	29.55	28.66	Cathepsin B	PIG	14	0.233346	0.409261	0.37325	0.660694	0.367822	0.419138
tr|I3L6N4|I3L6N4_PIG	3161	2	7.71	29.14	3.838	2.447	chromodomain helicase DNA binding protein 1	PIG	7	0.717794	0.334195	0.413047	0.205116	0.451637	0.417538
tr|A8DSD5|A8DSD5_PIG	774	14.11	16.31	33.94	17.04	11.83	Integrin beta	PIG	9	0.30761	0.597035	0.265461	0.49204	0.325027	0.415536
tr|I3L5B2|I3L5B2_PIG	1140	10.05	10.2	32.99	20.1	18.04	ribosomal protein S7	PIG	9	0.210863	0.608135	0.205116	0.613762	0.4921	0.409469
tr|I3LMU6|I3LMU6_PIG	976	11.76	18.51	36.59	22.56	22.56	reticulocalbin 3, EF-hand calcium binding domain	PIG	12	0.405508	0.501187	0.328095	0.394457	0.151624	0.407312
sp|B6CVD7|ERO1A_PIG	664	16.12	16.3	35.26	21.79	20.51	ERO1-like protein alpha	PIG	10	0.301995	0.49204	0.316228	0.501187	0.233185	0.402862
tr|F1RRG9|F1RRG9_PIG	265	29.08	29.56	37.55	18.06	15.3	SWI/SNF related, matrix associated, actin dependent regulator of chromatin, subfamily a, member 5	PIG	18	0.293765	0.524808	0.283139	0.487529	0.27615	0.39731
tr|F2Z5H8|F2Z5H8_PIG	1226	9.39	9.41	45.24	36.67	26.19	basic transcription factor 3	PIG	5	0.299226	0.265461	0.549541	0.469894	0.297273	0.396031
tr|I3LBV1|I3LBV1_PIG	548	18.44	47.44	65.57	56.67	56.67	tubulin, beta 6 class V	PIG	46	0.570164	0.322107	0.436516	0.237684	0.31899	0.391618
tr|F1RWL2|F1RWL2_PIG	3793	2	2	11.78	0.8233	0.57	mediator complex subunit 1	PIG	1	0.30761	0.405508	0.363078	0.487529	0.16804	0.390931
tr|I7GF95|I7GF95_PIG	1831	6	6.03	23.72	5.931	5.931	Guanine nucleotide binding protein-like 1	PIG	3	0.564937	0.237684	0.524808	0.235505	0.396159	0.390733
tr|F1SR02|F1SR02_PIG	1929	5.36	5.45	42.75	21.01	17.39	golgi transport 1B	PIG	3	0.258226	0.474242	0.263027	0.559758	0.338762	0.388813
tr|F1S431|F1S431_PIG	348	24.36	24.4	31.24	20.23	20.23	Alanine--tRNA ligase, cytoplasmic	PIG	17	0.405508	0.428549	0.343558	0.366438	0.0856752	0.386013
tr|I3LTZ4|I3LTZ4_PIG	2741	2.46	2.47	38.05	15.04	15.04	primase, DNA, polypeptide 2 (58kDa)	PIG	2	0.30761	0.465586	0.296483	0.452898	0.20708	0.380644
tr|F1RSC3|F1RSC3_PIG	693	15.62	17.16	31.65	24.18	24.18	serine carboxypeptidase 1	PIG	10	0.30479	0.461318	0.293765	0.444631	0.205179	0.376126
tr|F1RK02|F1RK02_PIG	48	62.74	62.89	69.07	61.38	58.24	lymphocyte cytosolic protein 1 (L-plastin)	PIG	51	0.310456	0.390841	0.349945	0.448745	0.136517	0.374997
tr|I3L7E5|I3L7E5_PIG	173	35.36	35.43	44.95	30.32	28.42	minichromosome maintenance complex component 3	PIG	19	0.283139	0.474242	0.280543	0.440555	0.239672	0.36962
sp|Q29201|RS16_PIG	691	15.66	15.75	69.86	52.74	46.58	40S ribosomal protein S16	PIG	11	0.248886	0.432514	0.288403	0.496592	0.276886	0.366599
tr|I3LNG8|I3LNG8_PIG	449	21.18	21.23	48.92	34.22	31.81	stress-induced phosphoprotein 1	PIG	13	0.207014	0.380189	0.30761	0.564937	0.358481	0.364938
tr|F1RH59|F1RH59_PIG	1887	5.72	5.73	15.79	7.895	7.143	nucleoporin 62kDa	PIG	3	0.376704	0.436516	0.296483	0.346737	0.139206	0.36411
tr|F1SQW8|F1SQW8_PIG	843	13.33	13.38	67	63.5	45	Rho GDP dissociation inhibitor (GDI) beta	PIG	7	0.301995	0.416869	0.291072	0.436516	0.181307	0.361613
sp|O46374|TOP2A_PIG	1034	10.99	11.01	23.68	8.676	6.915	DNA topoisomerase 2-alpha	PIG	8	0.175388	0.524808	0.185353	0.544503	0.495965	0.357513
tr|F1S4D7|F1S4D7_PIG	90	46.72	46.88	56.61	43.9	40.17	guanylate binding protein 1, interferon-inducible	PIG	35	0.291072	0.401791	0.301995	0.42462	0.166309	0.354869
sp|B3SP85|GILT_PIG	1134	10.07	12.15	40.65	26.83	25.61	Gamma-interferon-inducible-lysosomal thiol reductase	PIG	7	0.291072	0.280543	0.420727	0.401791	0.181307	0.348533
tr|F1SSF7|F1SSF7_PIG	2437	4	4.02	26.05	4.737	3.596	AE binding protein 1	PIG	2	0.413047	0.444631	0.237684	0.288403	0.247288	0.345942
tr|I3L5W3|I3L5W3_PIG	628	16.84	17.05	45.51	37.15	31.27	Ficolin-2	PIG	9	0.288403	0.469894	0.239883	0.380189	0.255839	0.344593
tr|F2Z5G8|F2Z5G8_PIG	1238	9.24	9.26	58.4	43.2	32.8	ribosomal protein S25	PIG	8	0.244343	0.42462	0.239883	0.432514	0.278171	0.33534
tr|F1SUZ5|F1SUZ5_PIG	3558	2	2.02	21.55	2.281	1.774	ribonucleotide reductase M1	PIG	2	0.331131	0.420727	0.235505	0.346737	0.197706	0.333525
tr|F1SKV6|F1SKV6_PIG	3978	1.41	1.42	50.72	10.14	10.14	importin 11	PIG	1	0.47863	0.175388	0.501187	0.15417	0.497743	0.327344
sp|O13010|PI42A_PIG	1960	5.09	7.33	29.31	14.78	12.81	Phosphatidylinositol 5-phosphate 4-kinase type-2 alpha	PIG	5	0.248886	0.37325	0.310456	0.366438	0.154344	0.324757
tr|F1S8K5|F1S8K5_PIG	516	19.41	25.68	36.26	14.12	10.31	suppressor of Ty 16 homolog (S. cerevisiae)	PIG	14	0.301995	0.340408	0.301995	0.322107	0.0505267	0.316626
tr|F1RK23|F1RK23_PIG	1432	8	8.36	23.6	18.63	14.6	karyopherin alpha 3 (importin alpha 4)	PIG	4	0.280543	0.398107	0.244343	0.334195	0.184518	0.314297
tr|F1SA58|F1SA58_PIG	2517	4	4	18.67	12.67	12.67	Glutathione peroxidase (Fragment)	PIG	2	0.253513	0.356451	0.263027	0.37325	0.172441	0.31156
tr|F1RUZ1|F1RUZ1_PIG	1167	10	14.05	48.56	38.46	38.46	Protein tyrosine phosphatase receptor type C-associated protein	PIG	9	0.283139	0.313329	0.310456	0.313329	0.04167	0.305063
tr|F1RSE7|F1RSE7_PIG	766	14.23	14.32	34.81	16.99	13.28	minichromosome maintenance complex component 4	PIG	8	0.349945	0.30479	0.288403	0.239883	0.133051	0.295755
tr|K7GLE2|K7GLE2_PIG	1065	10.62	10.76	47.71	33.94	29.82	CD44 molecule (Indian blood group)	PIG	6	0.201372	0.413047	0.180302	0.363078	0.34707	0.28945
sp|P00355|G3P_PIG	69	52.34	52.73	91.89	84.08	76.58	Glyceraldehyde-3-phosphate dehydrogenase	PIG	56	0.158489	0.293765	0.229087	0.457088	0.388178	0.284607
sp|P01025|CO3_PIG	13	96.45	96.46	58.94	46.9	42.44	Complement C3	PIG	67	0.210863	0.310456	0.242103	0.359749	0.206904	0.280793
tr|C3S7K6|C3S7K6_PIG	3855	2	2	17.36	10.42	10.42	Calcium-binding protein A9	PIG	1	0.328095	0.267917	0.288403	0.231207	0.125565	0.278905
tr|F1SU97|F1SU97_PIG	1488	7.66	7.72	22.33	9.733	8.969	Saposin-B-Val	PIG	9	0.272898	0.310456	0.218776	0.310456	0.135003	0.278146
tr|Q8MGP9|Q8MGP9_PIG	1200	9.68	9.77	40.61	26.82	22.99	MHC class II antigen	PIG	6	0.272898	0.263027	0.291072	0.275423	0.0365005	0.275605
sp|P79263|ITIH4_PIG	371	23.49	23.76	41.69	19.54	17.37	Inter-alpha-trypsin inhibitor heavy chain H4	PIG	14	0.205116	0.390841	0.175388	0.316228	0.317914	0.271893
tr|F1SAP4|F1SAP4_PIG	162	36.53	37.53	58.51	49.17	46.47	tryptophanyl-tRNA synthetase	PIG	24	0.218776	0.283139	0.248886	0.319154	0.140295	0.267489
tr|F1S4C9|F1S4C9_PIG	111	42.98	43.08	50.38	38.03	32.02	Calcium-activated chloride channel regulator 1	PIG	25	0.136773	0.229087	0.253513	0.42462	0.398536	0.260998
tr|I3LFZ6|I3LFZ6_PIG	3427	2	2.04	31.55	2.381	2.381	KDEL (Lys-Asp-Glu-Leu) containing 1	PIG	1	0.144544	0.226986	0.235505	0.428549	0.402447	0.258896
sp|Q8MJ76|FETA_PIG	1249	9.06	11.25	29.67	13.93	11.97	Alpha-fetoprotein	PIG	9	0.291072	0.233346	0.280543	0.222843	0.114152	0.256951
tr|F1SR88|F1SR88_PIG	3584	2	2.02	15.84	7.919	3.315	family with sequence similarity 134, member A	PIG	1	0.169044	0.265461	0.222843	0.363078	0.278651	0.255107
tr|F1RYA3|F1RYA3_PIG	1610	6.31	6.33	34.02	8.926	7.479	cysteinyl-tRNA synthetase	PIG	5	0.37325	0.346737	0.145881	0.136773	0.437969	0.25066
tr|I3LMR9|I3LMR9_PIG	3773	2	2.01	32.67	16.83	16.83	Transcription and mRNA export factor ENY2	PIG	1	0.131826	0.353183	0.135519	0.340408	0.444006	0.240234
tr|Q85ZW4|Q85ZW4_PIG	2247	4.01	4.05	34.13	16.67	7.143	MHC class II antigen	PIG	2	0.148594	0.366438	0.134276	0.310456	0.419278	0.239941
tr|F1S0X8|F1S0X8_PIG	3155	2	8.06	23.18	6.204	6.204	far upstream element (FUSE) binding protein 3	PIG	4	0.180302	0.143219	0.349945	0.260615	0.340404	0.23352
sp|P16225|SPAI_PIG	1245	9.11	9.18	66.84	44.39	37.43	Sodium/potassium ATPase inhibitor SPAI-2	PIG	5	0.175388	0.237684	0.218776	0.293765	0.183669	0.231403
tr|F1SH32|F1SH32_PIG	3795	2	2	27.07	7.249	3.994	golgi integral membrane protein 4	PIG	1	0.270396	0.226986	0.224906	0.192309	0.121363	0.228649
tr|F1SS87|F1SS87_PIG	3533	2	2.02	23.24	2.048	1.336	Ubiquitin carboxyl-terminal hydrolase	PIG	1	0.299226	0.188799	0.220801	0.18197	0.209032	0.222699
tr|Q6YT39|Q6YT39_PIG	2138	4.04	5.83	31.96	12.36	10.65	Lactotransferrin	PIG	6	0.296483	0.134276	0.30761	0.149969	0.361352	0.222084
tr|Q31072|Q31072_PIG	882	12.54	12.66	47.37	29.32	29.32	MHC class II antigen	PIG	9	0.155597	0.235505	0.16293	0.242103	0.200584	0.199033
tr|F1SD70|F1SD70_PIG	1665	6.09	6.12	35.56	30.74	19.26	legumain	PIG	3	0.169044	0.349945	0.092045	0.169044	0.486152	0.19502
tr|F1SGG6|F1SGG6_PIG	1531	7.09	12.31	36.36	12.56	11.9	keratin 5, type II	PIG	8	0.0946237	0.272898	0.105682	0.293765	0.47965	0.191742
tr|I3LR72|I3LR72_PIG	1979	4.86	4.91	27.83	9.852	9.852	HGH1 homolog (S. cerevisiae)	PIG	3	0.138038	0.144544	0.152757	0.16293	0.0622613	0.149567
sp|P12068|LYSC2_PIG	1472	7.88	7.9	52.74	37.67	28.77	Lysozyme C-2	PIG	4	0.0816582	0.147231	0.0879023	0.157036	0.286405	0.118457
sp|Q8SPS7|HPT_PIG	839	13.37	13.69	38.33	27.38	22.48	Haptoglobin	PIG	7	0.077983	0.0505825	0.083946	0.0534564	0.220486	0.066492
tr|I3LDS3|I3LDS3_PIG	673	16.01	18.67	34.9	21.12	17.98	keratin 10, type I	PIG	13	0.0660693	0.0501187	0.0679204	0.0519996	0.135909	0.059027

## Sheet: SUMMARY AND COMPARISON
Accession number	protein description	gene name	ratios（YN13/control）	ratios（YN144/control)
A1E295	Cathepsin B	CTSB	1.0046	0.4191
A1XQU1	Proteasome subunit beta type-7	PSMB7	3.3089	1.3501
A1YIZ1	Selenide, water dikinase 2	SEPHS2	1.23	2.6807
A3EX84	Galectin	LGALS3	0.9253	2.1657
A5GFP5	Insulin-like growth factor 2 mRNA-binding protein 1	ZBP1	2.1152	1.2949
A5GFR8	Breast carcinoma amplified sequence 1	BCAS1	3.4155	1.6625
A5GFS4	Phosphoenolpyruvate carboxykinase 1	PCK1	0.9053	4.6161
A5GFT5	Aminopeptidase-like 1	NPL1	0.7065	0.487
A7VK00	Interferon-induced GTP-binding protein Mx2	MX2	5.2677	1.6514
A8DSD5	Integrin beta	ITGB2	0.7823	0.4155
A9YUB1	Cysteine and histidine-rich domain-containing protein 1	CHORDC1	1.9784	2.0372
B3SP85	Gamma-interferon-inducible-lysosomal thiol reductase	IFI30	0.9114	0.3485
B5APU3	Actin-related protein 2-like protein	ACTR2	0.2892	0.5165
B5KFA1	L-aromatic dopa decarboxylase splice variant 1	AADC	0.2757	1.021
B6CVD7	ERO1-like protein alpha	ERO1L	0.6221	0.4029
B8XH67	Solute carrier family 9 (Sodium/hydrogen exchanger) member 3 regulator 1	SLC9A3R1	0.4641	1.7513
B8XTR7	Granzyme B	gzmB	0.3369	0.7415
C3S7K6	Calcium-binding protein A9	S100A9	0.6033	0.2789
C5I4T6	Phosphoenolpyruvate carboxykinase 2	PCK2	0.4485	2.145
D0G0B3	Acetyl-Coenzyme A acyltransferase 2	ACAA2	0.9098	2.149
D0G0C6	Asparagine synthetase	ASNS	1.0244	0.438
D0G6R6	CDP-diacylglycerol--inositol 3-phosphatidyltransferase	CDIPT	3.0617	3.1075
D7RK08	Transferrin receptor protein	TFRC	1.1946	0.4747
E1CAJ6	Protein disulfide isomerase P5	pdi-p5	0.4978	0.5746
F1REW9	density-regulated protein	DENR	1.4593	0.463
F1RFJ5	2-oxoglutarate and iron-dependent oxygenase domain containing 2	OGFOD2	3.4086	1.2257
F1RFN9	Fascin	FSCN1	0.3292	1.0352
F1RG41	ATP-binding cassette, sub-family B (MDR/TAP), member 10	ABCB10	0.5061	2.0059
F1RGJ2	catenin (cadherin-associated protein), alpha 1, 102kDa	CTNNA1	1.0161	2.2558
F1RGK9	ubiquitin associated protein 2-like	UBAP2L	2.221	0.6252
F1RGT5	RAB11 family interacting protein 3 (class II)	RAB11FIP3	0.5637	4.536
F1RGU8	nucleoside-triphosphatase, cancer-related	NTPCR	1.3826	2.0137
F1RH59	nucleoporin 62kDa	NUP62	0.9415	0.3641
F1RHN3	Catechol O-methyltransferase	COMT	0.8508	2.0831
F1RHN4	thioredoxin reductase 2	TXNRD2	2.97	1.2762
F1RHN8	tripartite motif containing 21	TRIM21	2.2661	1.3912
F1RIT0	Glycolipid transfer protein	GLTP	1.838	2.25
F1RIV0	2'-5' oligoadenylate synthetase-like	OASL	3.888	4.2125
F1RJ33	Galectin	LGALS9	3.5093	1.618
F1RJK5	GCN1 general control of amino-acid synthesis 1-like 1 (yeast)	GCN1L1	2.1938	1.0201
F1RJV5	PDZ and LIM domain 4	PDLIM4	0.4071	0.8267
F1RK01	carboxypeptidase B2 (plasma)	CPB2	0.4549	#N/A
F1RK02	lymphocyte cytosolic protein 1 (L-plastin)	LCP1	0.5109	0.375
F1RK23	karyopherin alpha 3 (importin alpha 4)	KPNA3	0.8166	0.3143
F1RKA7	2'-5'-oligoadenylate synthase 2	OAS2	2.3514	2.26
F1RKQ4	Bifunctional ATP-dependent dihydroxyacetone kinase/FAD-AMP lyase (cyclizing)	DAK	0.7619	3.3947
F1RKU0	Isocitrate dehydrogenase [NAD] subunit alpha, mitochondrial	IDH3A	2.0225	2.1057
F1RKW4	ras homolog family member T1	RHOT1	3.6731	1.5217
F1RLH7	cytochrome c oxidase subunit VIb polypeptide 1 (ubiquitous)	COX6B	0.4961	0.848
F1RLV6	eukaryotic translation initiation factor 4E nuclear import factor 1	EIF4ENIF1	2.2828	1.9979
F1RM07	Rho GTPase activating protein 35	ARHGAP35	0.9109	0.497
F1RMQ6	Interferon-induced very large GTPase 1	GVIN1	0.5271	0.4485
F1RPS8	ATP synthase subunit alpha (Fragment)	ATP5A1	2.2795	3.4453
F1RPT5	plakophilin 4	PKP4	2.303	1.4589
F1RPW8	asparaginase like 1	ASRGL1	0.7485	2.8621
F1RPW9	Elongation factor 1-gamma	EEF1G	1.213	0.4606
F1RQ42	Butyrophilin-like protein 2	BTNL2	0.3365	1.7251
F1RQP0	peroxiredoxin 5	PRDX5	0.6941	2.6448
F1RQS0	ectonucleotide pyrophosphatase/phosphodiesterase 4 (putative)	ENPP4	0.4612	2.6359
F1RQU2	heat shock protein 90kDa alpha (cytosolic), class B member 1	HSP90AB1	2.1323	0.4961
F1RQW2	complement component 4B (Chido blood group)	C4A/C4B	0.9549	0.4564
F1RQW6	complement factor B	CFB	0.9312	2.1581
F1RR02	glial fibrillary acidic protein	GFAP	0.3262	0.4473
F1RR40	Gastrotropin (Fragment)	FABP6	2.2782	#N/A
F1RR45	carnitine O-acetyltransferase	CRAT	2.0826	2.422
F1RR85	solute carrier family 27 (fatty acid transporter), member 4	SLC27A4	0.6646	2.91
F1RRA7	heat shock 70kDa protein 4-like	HSPA4L	2.2228	1.6292
F1RRB7	acetyl-CoA acyltransferase 1	ACAA1	0.2935	1.1392
F1RRG9	SWI/SNF related, matrix associated, actin dependent regulator of chromatin, subfamily a, member 5	SMARCA5	1.1344	0.3973
F1RRJ4	polymerase (RNA) I polypeptide C, 30kDa	POLR1C	2.4941	1.7659
F1RRP6	Annexin (Fragment)	ANXA13	1.1941	2.604
F1RS89	LPS-responsive vesicle trafficking, beach and anchor containing	LRBA	0.3968	1.1943
F1RSB0	ADP-ribosylation factor interacting protein 1	ARFIP1	0.4497	1.0506
F1RSC3	serine carboxypeptidase 1	SCP1	0.8572	0.3761
F1RSE7	minichromosome maintenance complex component 4	MCM4	1.1612	0.2958
F1RSL4	maestro heat-like repeat family member 1	MROH1	0.3563	1.2534
F1RSM2	proteasome (prosome, macropain) 26S subunit, non-ATPase, 12	PSMD12	2.2533	1.3489
F1RSR4	replication factor C (activator 1) 3, 38kDa	RFC3	2.3001	1.9264
F1RTA1	ATP-binding cassette, sub-family C (CFTR/MRP), member 3	ABCC3	2.7381	2.3501
F1RTN3	Moesin	MSN	0.6365	0.4779
F1RTQ8	leucine rich repeat containing 16A	LRRC16A	1.0425	2.0213
F1RUE3	aldehyde dehydrogenase 5 family, member A1	ALDH5A1	1.0271	2.1236
F1RUJ4	GMP reductase	GMPR	2.498	2.0743
F1RUW0	Bystin	BYSL	1.2259	0.4835
F1RUZ1	Protein tyrosine phosphatase receptor type C-associated protein	PTPRCAP	1.4699	0.3051
F1RVK1	YME1-like 1 ATPase	YME1L1	2.1556	1.3497
F1RVY0	torsin family 4, member A	TOR4A	1.2615	0.4514
F1RWA3	mannose receptor, C type 1	MRC1	1.1231	0.4741
F1RWL2	mediator complex subunit 1	MED1	0.5351	0.3909
F1RWS8	small nuclear ribonucleoprotein polypeptide A'	SNRPA1	1.5534	2.0789
F1RWY7	biphenyl hydrolase-like (serine hydrolase)	BPHL	0.2996	1.2057
F1RX35	fibrinogen gamma chain	LOC100627396	1.2155	0.4662
F1RX36	Fibrinogen alpha chain	FGA	0.9779	0.4491
F1RXF3	2,4-dienoyl CoA reductase 1, mitochondrial	DECR1	0.3713	1.3892
F1RXQ9	Ornithine carbamoyltransferase, mitochondrial	OTC	0.3136	2.0034
F1RXR2	cysteine-rich with EGF-like domains 2	CRELD2	2.0514	0.6755
F1RY43	pyruvate dehyrogenase phosphatase catalytic subunit 1	PDP1	0.4768	0.768
F1RY44	cadherin 17, LI cadherin (liver-intestine)	CDH17	1.0646	2.5
F1RY91	NAD synthetase 1	LOC100516661	0.2218	0.9422
F1RYA3	cysteinyl-tRNA synthetase	CARS	0.54	0.2507
F1RYL5	Hsp40 homolog, subfamily C, member 10	DNAJC10	2.67802	0.4195
F1RYU7	N-acylethanolamine acid amidase	NAAA	0.4975	0.5769
F1RYZ0	60S acidic ribosomal protein P2	RPLP2	1.3567	0.4757
F1RZ16	U1 small nuclear ribonucleoprotein C	SNRPC	2.0808	0.7024
F1RZ25	membrane protein, palmitoylated 1, 55kDa	MPP1	0.7314	2.1348
F1RZ72	cytohesin 1	CYTH1	2.0357	1.0013
F1RZP9	microtubule associated monooxygenase, calponin and LIM domain containing 1	MICAL1	0.429	1.0241
F1S066	sterile alpha motif and leucine zipper containing kinase AZK	LOC100152572	0.5897	0.4953
F1S070	glucosaminyl (N-acetyl) transferase 3, mucin type	GCNT3	2.0617	0.731
F1S084	histone acetyltransferase 1	HAT1	2.4956	0.6517
F1S0D8	UBX domain protein 4	UBXN4	0.2915	0.5716
F1S0E2	serine/arginine-rich splicing factor 12	SRSF12	2.7675	4.8884
F1S0M2	heat-responsive protein 12	HRSP12	0.9669	2.156
F1S0P3	C-type natriuretic peptide	CNP	2.1712	1.242
F1S0P6	DEXH (Asp-Glu-X-His) box polypeptide 58	DHX58	2.1174	1.6434
F1S0R1	V-type proton ATPase subunit a	ATP6V0A1	0.4855	0.5895
F1S0X8	far upstream element (FUSE) binding protein 3	FUBP3	0.4298	0.2335
F1S0X9	argininosuccinate synthase 1	ASS1	0.4499	0.8682
F1S176	intelectin 2	LOC100736733	2.2761	4.0452
F1S1B9	dehydrogenase/reductase (SDR family) member 11	DHRS11	0.8034	2.0685
F1S232	4-trimethylaminobutyraldehyde dehydrogenase	ALDH9A1	0.9973	2.3574
F1S2E5	40S ribosomal protein S24	RPS24	1.2701	0.4887
F1S2H7	IQ motif containing GTPase activating protein 2	LOC100521435	1.0844	2.0738
F1S2X3	ethylmalonyl-CoA decarboxylase 1	LOC100512509	0.3545	1.1696
F1S317	A kinase (PRKA) anchor protein 9	AKAP9	2.5717	1.6163
F1S325	Hydroxypyruvate isomerase	HYI	0.3365	1.2525
F1S359	retinoblastoma binding protein 5	RBBP5	2.2252	0.6647
F1S3H3	ectonucleoside triphosphate diphosphohydrolase 5	ENTPD5	0.7424	2.759
F1S3I2	peter pan homolog (Drosophila)	PPAN	8.8367	9.6521
F1S3M9	erythrocyte membrane protein band 4.1-like 2	EPB41L2	10.2223	3.9232
F1S3W2	Fatty-acid amide hydrolase 1	FAAH	0.5685	2.3486
F1S431	Alanine--tRNA ligase, cytoplasmic	AARS	1.2623	0.386
F1S441	calnexin	CANX	2.4531	1.7307
F1S4C9	Calcium-activated chloride channel regulator 1	CLCA1	1.1069	0.261
F1S4D7	guanylate binding protein 1, interferon-inducible	GBP1	0.1824	0.3549
F1S4D8	Interferon-induced guanylate-binding protein 2	GBP2	0.4249	0.5042
F1S4G6	transmembrane protein 33	TMEM33	2.0346	1.5226
F1S4H0	RNA binding motif protein 47	RBM47	1.5565	2.2498
F1S4P4	family with sequence similarity 45, member A	FAM45A	0.4922	0.4583
F1S4S1	KIAA1598	KIAA1598	1.8959	3.3684
F1S4T6	pancreatic lipase-related protein 2	PNLIPRP2	0.7075	3.2659
F1S530	60S ribosomal protein L5	RPL5	1.1631	0.4536
F1S5A9	glucosidase, beta, acid 3 (gene/pseudogene)	LOC100737183	#N/A	2.1105
F1S5D9	ADP-ribosyl cyclase/cyclic ADP-ribose hydrolase 1	CD38	0.4749	0.6664
F1S5K0	protein phosphatase, Mg2+/Mn2+ dependent, 1B	LOC100511191	0.3198	0.5862
F1S5N0	X-prolyl aminopeptidase (aminopeptidase P) 1, soluble	XPNP1	0.7068	3.3134
F1S605	glutathione S-transferase mu 3 (brain)	GSTM3	1.0905	2.166
F1S614	striatin interacting protein 1	LOC100510902	#N/A	2.3285
F1S642	tumor protein p53 binding protein 2	TP53BP2	#N/A	2.1446
F1S663	laminin, gamma 1 (formerly LAMB2)	LAMC1	0.2402	1.2955
F1S682	Sulfhydryl oxidase	QSOX1	2.064	1.6029
F1S6B4	proline/arginine-rich end leucine-rich repeat protein	PRELP	0.5277	2.1607
F1S776	etoposide induced 2.4	EI24	2.2623	1.3272
F1S7D3	Glutathione S-transferase	GSTA2	0.4788	2.4463
F1S7X0	spectrin repeat containing, nuclear envelope 1	SYNE1	1.178	0.4995
F1S814	phosphoglucomutase 1	PGM1	0.4143	2.3267
F1S880	NSFL1 (p97) cofactor (p47)	NSFL1C	2.0781	1.8633
F1S8E4	Small integral membrane protein 24	SMIM24	0.2261	3.0115
F1S8H4	Probable tRNA N6-adenosine threonylcarbamoyltransferase	GEP	0.4804	0.8581
F1S8H8	purine nucleoside phosphorylase	PNP	2.1248	1.0154
F1S8K5	suppressor of Ty 16 homolog (S. cerevisiae)	SUPT16H	1.1456	0.3166
F1S8T1	nucleolar and coiled-body phosphoprotein 1	NOLC1	4.7951	0.6913
F1S8T7	nucleophosmin/nucleoplasmin 3	NPM3	2.6182	0.9022
F1S935	ribosomal protein L18a	RPL18A	2.4847	1.2624
F1S956	6-phosphogluconolactonase	PGLS	1.253	2.3125
F1S995	pleckstrin homology domain containing, family A member 7	PLEKHA7	2.2956	1.1283
F1S9A4	nucleobindin 2	NUCB2	1.7871	0.4476
F1S9A7	Usher syndrome 1C (autosomal recessive, severe)	USH1C	1.0134	2.1936
F1S9K3	3'(2'), 5'-bisphosphate nucleotidase 1	BPNT1	1.4805	2.8121
F1S9L2	Inflammatory response protein 6	IRG6	4.6085	0.7991
F1S9Q3	heat shock 70kDa protein 8	HSPA8	2.2181	0.4397
F1S9S5	far upstream element (FUSE) binding protein 1	FUBP1	2.9484	1.55
F1S9T0	Hsp40 homolog, subfamily B, member 4	DNAJB4	0.3632	0.4673
F1S9T2	Interferon-induced protein 44	IFI44	2.1372	1.0054
F1S9W2	solute carrier family 35, member E1	SLC35E1	2.4592	0.9132
F1SA35	heterogeneous nuclear ribonucleoprotein A2/B1	LOC100737421	4.1358	4.5518
F1SA58	Glutathione peroxidase (Fragment)	GPX2	1.0982	0.3116
F1SAB2	component of oligomeric golgi complex 7	COG7	2.3827	1.5145
F1SAE9	laminin, beta 1	LAMB1	0.3314	0.942
F1SAI8	hypoxia up-regulated 1	HYOU1	1.0341	0.482
F1SAJ5	DEAD (Asp-Glu-Ala-Asp) box helicase 6	DDX6	2.3523	0.7392
F1SAP4	tryptophanyl-tRNA synthetase	WARS	0.5018	0.2675
F1SAX3	Sodium/potassium-transporting ATPase subunit alpha-1 (Fragment)	ATP1A1	0.4755	1.9596
F1SBH2	Sec23 homolog B (S. cerevisiae)	SEC23B	1.7313	0.4745
F1SBJ2	ESF1, nucleolar pre-rRNA processing protein, homolog (S. cerevisiae)	ESF1	2.9476	2.2569
F1SBT6	KH-type splicing regulatory protein	KHSRP	2.0457	1.4167
F1SC47	aldehyde dehydrogenase 18 family, member A1	ALDH18A1	1.3804	2.0898
F1SC49	Sorbin and SH3 domain-containing protein 1	SORBS1	0.3131	1.3963
F1SC51	PDZ and LIM domain 1	PDLIM1	2.1416	1.4656
F1SC70	Carboxypeptidase	CTSA	0.4776	0.512
F1SC82	myoferlin	MYOF	0.4731	0.7872
F1SCF9	trans-2,3-enoyl-CoA reductase	TECR	0.4203	0.7909
F1SCR9	neuroblastoma amplified sequence	LOC100737291	#N/A	3.6087
F1SCS0	neuroblastoma amplified sequence	NBAS	2.8318	2.0701
F1SCY1	interferon-induced protein with tetratricopeptide repeats 1	IFIT1	2.9835	2.3837
F1SCY2	interferon-induced protein with tetratricopeptide repeats 3	IFIT3	2.8992	1.8597
F1SCZ4	3'-phosphoadenosine 5'-phosphosulfate synthase 2	PAPSS2	0.1558	2.8497
F1SD70	legumain	LGMN	0.8212	0.195
F1SD87	fibulin 5	FBLN5	1.0378	2.8412
F1SDP3	ornithine aminotransferase	OAT	0.2764	1.9341
F1SDQ5	elastin microfibril interfacer 1	EMILIN1	0.354	0.924
F1SDU7	arachidonate 5-lipoxygenase	ALOX5	0.2276	0.8566
F1SDV7	topoisomerase (DNA) I	TOP1	1.0738	0.4954
F1SE73	Hsp40 homolog, subfamily A, member 1	DNAJA1	2.3762	0.49021
F1SE83	OCIA domain containing 1	OCIAD1	2.1297	2.2185
F1SEN2	Glutamate dehydrogenase 1, mitochondrial	GLUD1	1.3115	2.1104
F1SF47	hydroxysteroid (11-beta) dehydrogenase 1	HSD11B1	3.6914	1.8633
F1SF64	Adseverin	SCIN	0.1937	1.6408
F1SF87	solute carrier family 25 (aspartate/glutamate carrier), member 13	SLC25A13	2.2007	3.5598
F1SFF3	nidogen 2 (osteonidogen)	NID2	0.3984	1.6405
F1SFF8	Alpha-1,4 glucan phosphorylase	PYGL	0.3221	0.9096
F1SFI7	Alpha-2-HS-glycoprotein (Fragment)	AHSG	0.4794	1.3546
F1SFR6	Succinyl-CoA ligase [GDP-forming] subunit beta, mitochondrial	SUCLG2	0.3883	1.8883
F1SGG3	keratin 1, type II	KRT1	0.1897	#N/A
F1SGG6	keratin 5, type II	KRT5	0.6227	0.1917
F1SGI7	keratin 75, type II	KRT75	0.2715	#N/A
F1SGJ3	filamin B, beta	FLNB	1.1289	2.047
F1SGQ0	dehydrogenase/reductase (SDR family) member 1	DHRS1	0.5657	2.0394
F1SGS9	Catalase	CAT	0.987	3.3385
F1SGX1	chromatin assembly factor 1, subunit B (p60)	CHAF1B	1.177	0.4486
F1SH10	neutral cholesterol ester hydrolase 1	NCEH1	0.7691	0.4556
F1SH32	golgi integral membrane protein 4	GOLIM4	1.8957	0.2286
F1SH47	Sucrase-isomaltase, intestinal	SI	0.3673	5.7866
F1SHA2	Glycerol-3-phosphate dehydrogenase [NAD(+)] (Fragment)	GPD1	1.8292	11.9426
F1SHC1	tubulin, alpha 1c	LOC100127131	14.2152	7.9999
F1SHD7	NADH dehydrogenase (ubiquinone) Fe-S protein 1, 75kDa (NADH-coenzyme Q reductase)	NDUFS1	0.4681	1.0554
F1SHL9	Pyruvate kinase (Fragment)	PKM	0.3979	1.1924
F1SI55	Basic leucine zipper and W2 domain-containing protein 1	BZW1	1.1955	0.4877
F1SID1	Promyelocytic leukemia	LOC100621916	4.969	1.9153
F1SIP0	septin 2	42249	0.4985	0.753
F1SJE6	phosphoglucomutase 5	LOC100512151	0.3328	1.1767
F1SJP9	N-acetylgalactosaminidase, alpha-	NAGA	0.3489	0.9342
F1SJT7	Apolipoprotein A-IV	APOA4	0.757	2.5244
F1SK86	FK506 binding protein 4, 59kDa	FKBP4	2.4427	0.974
F1SKF1	plastin 1	PLS1	0.5905	2.5161
F1SKK1	solute carrier family 25 (carnitine/acylcarnitine translocase), member 20	SLC25A20	1.4694	2.3909
F1SKM0	ubiquinol-cytochrome c reductase core protein I	UQCRC1	0.3117	0.9908
F1SKN5	Eukaryotic translation initiation factor 3 subunit L	EIF3L	0.8486	0.4761
F1SKV6	importin 11	4 SV	1.3216	0.3273
F1SKY2	nitrilase family, member 2	NIT2	0.7057	2.0253
F1SL99	prostaglandin E synthase 3 (cytosolic)	PTGES3	2.0145	1.3375
F1SLC4	Annexin	ANXA4	1.8863	2.6752
F1SLI6	SWI/SNF related, matrix associated, actin dependent regulator of chromatin, subfamily c, member 1	SMARCC1	5.4562	3.5211
F1SLV6	complement component 1, r subcomponent	C1R	2.0969	1.216
F1SLZ7	solute carrier family 39 (zinc transporter), member 5	SLC39A5	1.5226	4.7726
F1SM21	UDP glucuronosyltransferase 1 family, polypeptide A8	LOC100152603	1.0051	2.7035
F1SM86	erythrocyte membrane protein band 4.1-like 3	EPB41L3	0.2745	1.7529
F1SMZ6	heat shock 10kDa protein 1	HS1	3.2467	2.1475
F1SN27	Sorbitol dehydrogenase	SORD	0.6183	2.2528
F1SN32	nucleic acid binding protein 1	NABP1	0.4969	0.7427
F1SNB7	NAD kinase 2, mitochondrial	NADK2	0.3771	1.0538
F1SNQ9	M-phase phosphoprotein 10 (U3 small nucleolar ribonucleoprotein)	MPHPH10	0.3799	0.4514
F1SNW8	Hexokinase-2	HK2	2.7343	1.1246
F1SPG2	Dolichyl-diphosphooligosaccharide--protein glycosyltransferase subunit 1	RPN1	2.2374	1.6404
F1SPM7	glutamine--fructose-6-phosphate transaminase 1	GFPT1	1.1183	0.4877
F1SPT5	laminin, beta 2 (laminin S)	LAMB2	0.4884	0.99
F1SQ16	golgin B1	GOLGB1	2.2234	0.798
F1SQE6	actin related protein 2/3 complex, subunit 4, 20kDa	ARPC4	0.3749	0.7588
F1SQL8	v-rel avian reticuloendotheliosis viral oncogene homolog	REL	0.501	0.4452
F1SQM1	pseudouridylate synthase 10	PUS10	2.0851	1.8322
F1SQR2	Protein S100	S100G	#N/A	2.6816
F1SQR8	Leukotriene A(4) hydrolase	LTA4H	0.7153	2.9574
F1SQW8	Rho GDP dissociation inhibitor (GDI) beta	ARHGDIB	0.3776	0.3616
F1SR02	golgi transport 1B	GOLT1B	1.0708	0.3888
F1SR72	acyl-CoA synthetase long-chain family member 3	ACSL3	0.6936	2.0396
F1SR76	aspartyl aminopeptidase	DNP	0.5972	3.0835
F1SR79	Hsp40 homolog, subfamily B, member 2	DNAJB2	0.3931	0.8835
F1SR88	family with sequence similarity 134, member A	FAM134A	0.325	0.2551
F1SRC8	C-type lectin domain family 3, member B	CLEC3B	1.1109	2.5487
F1SRV9	zyxin	ZYX	1.5192	2.3062
F1SRY3	Villin-1	VIL1	0.313	2.244
F1SS87	Ubiquitin carboxyl-terminal hydrolase	USP43	#N/A	0.2227
F1SSB4	aldolase B, fructose-bisphosphate	LOC102157937	0.4682	3.0771
F1SSB5	Fructose-bisphosphate aldolase (Fragment)	LOC100515523	0.4075	3.1623
F1SSE3	chromosome 7 open reading frame 25	C7orf25	2.0489	1.4139
F1SSF7	AE binding protein 1	AEBP1	0.6195	0.3459
F1ST73	glyoxylate reductase/hydroxypyruvate reductase	GRHPR	0.702	2.1088
F1STB6	glucosidase, beta (bile acid) 2	GBA2	1.019	2.1171
F1STK8	chromosome 11 open reading frame 54	C11orf54	0.7087	2.4835
F1STY1	NADH dehydrogenase [ubiquinone] 1 subunit C2	NDUFC2	2.0796	1.5257
F1SU03	heparan sulfate proteoglycan 2	HSPG2	0.3195	0.9307
F1SU97	Saposin-B-Val	PSAP	0.8629	0.2781
F1SUE4	asporin	ASPN	0.4627	1.009
F1SUF3	hexokinase domain containing 1	HKDC1	0.3379	2.2306
F1SUG4	transcription elongation factor B (SIII), polypeptide 2 (18kDa, elongin B)	TCEB2	1.4615	2.0886
F1SUG7	DEAD (Asp-Glu-Ala-Asp) box helicase 21	DDX21	1.6164	0.489
F1SUZ5	ribonucleotide reductase M1	RRM1	1.6826	0.3335
F1SV14	Radixin	RDX	0.4246	0.7892
F1SV46	MAP7 domain containing 1	MAP7D1	2.0986	1.2461
F1SV88	MARCKS-like 1	LOC100518914	2.3244	0.5514
F1SVB2	All-trans-retinol 13,14-reductase	RETSAT	0.951	2.3024
F1SVC1	Granulysin	GNLY	0.1912	0.6473
F2Z523	phosphoprotein enriched in astrocytes 15	A15	1.4627	0.4728
F2Z543	prohibitin	LOC100524707	2.2721	3.2014
F2Z561	neurocalcin delta	NCALD	0.4374	1.601
F2Z5B1	Leukocyte elastase inhibitor	SERPINB1	1.2164	2.47
F2Z5G8	ribosomal protein S25	RPS25	1.1261	0.3353
F2Z5H8	basic transcription factor 3	BTF3	1.8108	0.396
F2Z5I8	RAB8A, member RAS oncogene family	RAB8A	0.4418	0.8001
F2Z5K5	tubulin, beta 4A class IVa	TUBB4A	0.4523	0.4885
F2Z5K6	60S ribosomal protein L36	RPL36	0.61	0.4202
F2Z5K9	Histone H3	LOC100622412	0.3746	1.0529
F2Z5T5	tubulin, alpha 1a	LOC100125553	8.1461	2.1004
F2Z5W5	proteasomal ATPase-associated factor 1	PAAF1	0.9757	0.4575
F6PVJ7	Nucleoside diphosphate kinase	NME1	3.0242	1.5424
I3L5B2	ribosomal protein S7	RPS7	0.5302	0.4095
I3L5R6	Protein S100	S100B	0.4503	0.558
I3L5W3	Ficolin-2	FCN2	1.6058	0.3446
I3L651	fibrinogen beta chain	FGB	1.1825	0.4397
I3L6N4	chromodomain helicase DNA binding protein 1	CHD1	0.8729	0.4175
I3L6T0	GIPC PDZ domain containing family, member 2	GIPC2	2.1529	1.7067
I3L7D4	CD2-associated protein	LOC100620861	1.3111	2.091
I3L7E1	zinc finger and BTB domain containing 8 opposite strand	ZBTB8	#N/A	2.7751
I3L7E5	minichromosome maintenance complex component 3	MCM3	1.085	0.3696
I3L812	tripeptidyl peptidase I	TPP1	0.4711	1.1565
I3L813	Proliferating cell nuclear antigen	PCNA	1.4351	0.4467
I3L893	GDP dissociation inhibitor 1	GDI1	0.3501	1.0132
I3L8Y6	Transcobalamin-1	TCN1	2.0896	0.498
I3L960	transmembrane 9 superfamily member 2	TM9SF2	0.4952	0.734
I3L9C8	integrin-linked kinase	ILK	0.4534	1.1388
I3L9H9	cytochrome P450, family 2, subfamily J, polypeptide 2	CYP2J34	0.7187	2.012
I3L9W8	elaC ribonuclease Z 2	ELAC2	2.3578	1.0669
I3L9X2	insulin-like growth factor 2 mRNA binding protein 1	IGF2BP1	2.5364	#N/A
I3LA49	E3 ISG15--protein ligase HERC5	HERC5	2.8045	1.8528
I3LAQ6	abhydrolase domain containing 14B	ABHD14B	0.1337	1.9548
I3LB47	glutaminyl-peptide cyclotransferase-like	QPCTL	1.6149	2.6302
I3LBB2	vacuolar protein sorting 35 homolog (S. cerevisiae)	VPS35	0.4678	1.2756
I3LBE6	Nuclear pore complex protein Nup93	NUP93	0.9641	0.4662
I3LBF6	nucleoporin 93kDa	NUP93	0.6852	3.3102
I3LBJ8	Creatine kinase M-type	CKM	0.8795	2.5542
I3LBV1	tubulin, beta 6 class V	LOC100623583	0.7692	0.3916
I3LC46	HIV Tat-specific factor 1	HTATSF1	2.2131	2.1331
I3LC73	Fatty acid synthase	FASN	1.4908	0.4695
I3LC92	enolase superfamily member 1	ENF1	0.3552	1.7042
I3LCJ3	5'-nucleotidase, cytosolic IIIA	NT5C3A	2.4953	1.765
I3LCU9	calcium regulated heat stable protein 1, 24kDa	CARHSP1	2.9685	3.2485
I3LCZ8	Cytochrome P450 2C42	CYP2C42	0.2483	3.8934
I3LD01	fission 1 (mitochondrial outer membrane) homolog (S. cerevisiae)	FIS1	0.4294	1.176
I3LD75	single immunoglobulin and toll-interleukin 1 receptor (TIR) domain	SIGIRR	0.4681	1.3715
I3LDS3	keratin 10, type I	KRT10	0.418	0.059
I3LEC2	poly(rC) binding protein 1	PCBP1	2.0174	1.7602
I3LEI5	Carboxylesterase 3	CES3	0.1636	1.4493
I3LFA0	Bactericidal permeability-increasing protein	BPI	0.3882	1.3939
I3LFC2	deoxyuridine triphosphatase	DUT	2.1252	0.8211
I3LFE0	Polypeptide N-acetylgalactosaminyltransferase	LOC100621801	4.8994	1.1296
I3LFK1	phosphopantothenoylcysteine decarboxylase	PPCDC	0.606	2.0336
I3LFK7	Schlafen family member 11	SLFN11	2.5608	0.4975
I3LFV4	Y box binding protein 1	YBX1	1.8289	0.458
I3LFZ6	KDEL (Lys-Asp-Glu-Leu) containing 1	KDELC1	0.8339	0.2589
I3LG67	myristoylated alanine-rich protein kinase C substrate	MARCKS	1.003	0.4405
I3LGC2	ribosome binding protein 1	RRBP1	2.1912	0.8215
I3LGI1	DEAD (Asp-Glu-Ala-Asp) box polypeptide 10	DDX10	2.0417	0.7587
I3LHJ6	Cordon-bleu protein-like 1	COBLL1	0.8804	0.4478
I3LHL0	enoyl-CoA, hydratase/3-hydroxyacyl CoA dehydrogenase	EHHADH	1.3862	2.6722
I3LI05	serrate, RNA effector molecule	SRRT	2.0135	1.3804
I3LI20	ATP-binding cassette, sub-family D (ALD), member 3	ABCD3	1.2734	3.039
I3LI44	coactosin-like F-actin binding protein 1	COTL1	0.3912	0.6738
I3LIL3	Caspase	CASP1	0.4604	1.356
I3LIL4	myosin IC	MYO1C	0.4411	1.0147
I3LIM8	alpha-1,2-Mannosidase (Fragment)	MAN1B1	2.0819	1.0614
I3LIY8	G protein-coupled receptor kinase interacting ArfGAP 2	GIT2	0.4932	1.9773
I3LJ48	enoyl-CoA, hydratase/3-hydroxyacyl CoA dehydrogenase	EHHADH	0.3136	2.162
I3LJU7	heat shock 27kDa protein family, member 7 (cardiovascular)	HSPB7	2.1863	1.707
I3LK33	Ribosomal protein L15	RPL15	2.4966	1.1963
I3LKP2	Protein kish (Fragment)	TMEM167A	2.3758	2.1637
I3LKS4	aconitase 1, soluble	LOC641352	1.1003	0.4791
I3LL50	butyrobetaine (gamma), 2-oxoglutarate dioxygenase (gamma-butyrobetaine hydroxylase) 1	BBOX1	#N/A	2.2307
I3LL97	cysteine and glycine-rich protein 1	CSRP1	0.4394	1.1104
I3LLT2	carbamoyl-phosphate synthetase 2, aspartate transcarbamylase, and dihydroorotase	CAD	1.2713	0.4727
I3LLU0	Glycerol-3-phosphate dehydrogenase [NAD(+)]	GPD1L	0.6598	2.5516
I3LLY4	NAD(P)H dehydrogenase, quinone 2	NQO2	0.73	2.0033
I3LMG2	Interferon-induced protein 44-like	IFI44L	3.2471	2.1151
I3LMH4	eukaryotic translation initiation factor 4 gamma, 1	EIF4G1	2.102	0.44
I3LMJ9	Transcription elongation factor SPT5	SUPT5H	1.8539	2.3393
I3LMR9	Transcription and mRNA export factor ENY2	ENY2	0.8383	0.2402
I3LMU6	reticulocalbin 3, EF-hand calcium binding domain	RCN3	0.9788	0.4073
I3LMX2	Myelin basic protein	MBP	0.386	1.6164
I3LNG8	stress-induced phosphoprotein 1	LOC100623923	1.2204	0.3649
I3LNI2	TRK-fused gene	TFG	2.1451	0.7695
I3LNK1	olfactomedin-like 1	OLFML1	1.4258	2.7359
I3LNT8	Solute carrier family 2, facilitated glucose transporter member 2 (Fragment)	SLC2A2	0.4333	2.7419
I3LNY0	receptor accessory protein 6	REEP6	0.8898	2.9714
I3LPN0	Tryptase	MCT7	0.2992	1.7225
I3LPP4	CSE1 chromosome segregation 1-like (yeast)	CSE1L	2.19	1.4107
I3LQ79	major vault protein	MVP	0.5908	0.4333
I3LQ84	collagen, type VI, alpha 2	COL6A2	0.1992	1.1784
I3LQI7	ALG3, alpha-1,3- mannosyltransferase	ALG3	0.4324	2.1799
I3LR32	chaperonin containing TCP1, subunit 5 (epsilon)	CCT5	1.2961	0.488
I3LR72	HGH1 homolog (S. cerevisiae)	LOC100511128	0.9818	0.1496
I3LRK1	myosin, heavy chain 14, non-muscle	MYH14	0.4978	1.1197
I3LRN9	1,5-anhydro-D-fructose reductase	AKR1E2	1.5933	3.5046
I3LRV1	lipid droplet associated hydrolase	C2orf43	2.1567	#N/A
I3LS60	ATP-dependent (S)-NAD(P)H-hydrate dehydratase	CARKD	0.8504	2.5548
I3LS70	karyopherin alpha 2 (RAG cohort 1, importin alpha 1)	KPNA2	1.825	0.4358
I3LSQ7	SAM domain and HD domain 1	LOC100625064	0.8795	0.4818
I3LT38	Fc fragment of IgG binding protein	FCGBP	2.9152	3.4122
I3LT81	ribosomal protein L17	RPL17	3.1571	0.7822
I3LT95	proteasome (prosome, macropain) assembly chaperone 1	PSMG1	2.678	1.5567
I3LTW6	exocyst complex component 3-like 4	EXOC3L4	4.2897	1.5735
I3LTZ4	primase, DNA, polypeptide 2 (58kDa)	PRIM2	1.1344	0.3806
I3LU39	Ubiquitin-like protein ISG15	ISG15	2.4863	2.4415
I3LUI4	tenascin C	TNC	3.1106	0.9478
I3LVA1	Probable E3 ubiquitin-protein ligase HERC6	HERC6	2.6865	0.9819
I3LVE1	ketohexokinase (fructokinase)	KHK	0.7419	2.2802
I3LVK2	mitogen-activated protein kinase 3	MAPK3	2.049	2.2932
I3LVR9	cytidine monophosphate (UMP-CMP) kinase 2, mitochondrial	CMPK2	6.0406	4.3904
I7GF95	Guanine nucleotide binding protein-like 1	GNL1	1.1284	0.3907
J9JIL9	4-aminobutyrate aminotransferase, mitochondrial (Fragment)	ABAT	0.6325	2.6607
K7GKH7	Amine oxidase [flavin-containing] B	MAOB	0.2294	1.7089
K7GKN2	Interferon-induced GTP-binding protein Mx1	MX1	3.2506	1.139
K7GL43	Thy-1 cell surface antigen	THY1	1.9143	2.5448
K7GLE2	CD44 molecule (Indian blood group)	CD44	1.1014	0.2894
K7GLM4	Cell wall transcription factor ACE2	ACE2	0.6615	2.3744
K7GMJ2	Neprilysin	MME	#N/A	4.8536
K7GNQ2	Eosinophil peroxidase	EPX	0.9117	2.9407
K7GPB8	5'-nucleotidase domain containing 1	NT5DC1	2.323	0.9243
K7GQ32	Uncharacterized protein CXorf38	CXorf38	2.5276	1.8245
K7GQ80	ATPase, class II, type 9A	ATP9A	0.3361	0.8001
K7GQW2	Protein S100-A8	S100A8	0.7366	0.4731
K7GRU7	angiotensin I converting enzyme	ACE	#N/A	2.6902
K7GS73	hexokinase 3 (white cell)	HK3	0.8472	0.4772
K7GSR6	5'-nucleotidase, ecto (CD73)	NT5E	0.9329	2.7915
O13010	Phosphatidylinositol 5-phosphate 4-kinase type-2 alpha	PIP4K2A	0.5164	0.3248
O46374	DNA topoisomerase 2-alpha	TOP2A	1.4403	0.3575
P00172	Cytochrome b5	CYB5A	0.576	2.1991
P00348	Hydroxyacyl-coenzyme A dehydrogenase, mitochondrial	HADH	0.332	1.7101
P00355	Glyceraldehyde-3-phosphate dehydrogenase	GAPDH	0.5033	0.2846
P00371	D-amino-acid oxidase	DAO	#N/A	2.5093
P01025	Complement C3	C3	0.706	0.2808
P01274	Glucagon	GCG	0.9523	3.2083
P04404	Chromogranin-A (Fragment)	CHGA	#N/A	3.7769
P0C2C3	Mitochondrial amidoxime reducing component 2 (Fragments)	42065	1.6207	2.1299
P12068	Lysozyme C-2	1 SV	0.8659	0.1185
P15145	Aminopeptidase N	ANP	0.1224	1.2546
P16225	Sodium/potassium ATPase inhibitor SPAI-2	1 SV	1.769	0.2314
P18648	Apolipoprotein A-I	APOA1	0.4873	1.6904
P20305	Gelsolin (Fragment)	GSN	0.4035	0.9148
P22411	Dipeptidyl peptidase 4	DPP4	0.7666	2.7112
P26429	Sodium/glucose cotransporter 1 (Fragment)	SLC5A1	0.2838	2.2351
P27917	Apolipoprotein C-III	APOC3	0.2225	2.2331
P49924	Fatty acid-binding protein, liver	FABP1	0.5824	2.0528
P50121	Retinol-binding protein 2	RBP2	0.3313	2.9679
P62901	60S ribosomal protein L31	RPL31	4.2076	2.8369
P67985	60S ribosomal protein L22	RPL22	1.2681	0.4478
P79263	Inter-alpha-trypsin inhibitor heavy chain H4	ITIH4	1.5475	0.2719
P79274	Long-chain specific acyl-CoA dehydrogenase, mitochondrial	ACADL	0.2118	1.7318
P79380	Metallothionein-2B	MT2B	0.9235	3.4598
P79381	Epoxide hydrolase 1	EPHX1	0.5197	3.6955
P79382	Microsomal glutathione S-transferase 1	MGST1	1.6807	2.3387
P79431	Metallothionein-1E	MT1E	0.8072	6.0733
P80272	Non-histone chromosomal protein HMG-17	HMGN2	1.9391	2.1392
Q06A94	Heterogeneous nuclear ribonucleoprotein A1	HNRNPA1	1.0687	0.4949
Q06A98	Serine/arginine-rich splicing factor 2	SRSF2	0.8967	0.4627
Q06AA0	SFRS6	SRSF6	2.0631	1.4568
Q06AS8	GBAK	GNAI3	1.327	2.0639
Q28833	von Willebrand factor (Fragment)	VWF	0.4235	1.66
Q28987	Cystatin-A8	3 SV	0.8202	3.8622
Q29092	Endoplasmin	HSP90B1	2.2693	0.481
Q29116	Tenascin	TNC	0.3587	0.6518
Q29126	Protein WAP-3	2 SV	1.4438	0.4226
Q29201	40S ribosomal protein S16	RPS16	1.014	0.3666
Q29238	Chloride intracellular channel protein 1 (Fragment)	CLIC1	2.2722	1.8967
Q29290	Cystatin-B	CSTB	0.4752	0.9198
Q29550	Liver carboxylesterase	1 SV	0.2981	4.0969
Q29554	Trifunctional enzyme subunit alpha, mitochondrial	HADHA	0.9675	2.3001
Q29599	2'-5'-oligoadenylate synthase 1	OAS1	12.5331	13.0922
Q2F7Z4	Mediator of RNA polymerase II transcription subunit 7	MED7	0.1218	0.5272
Q2VTP6	Peptidyl-prolyl cis-trans isomerase	LOC654323	0.4434	0.5343
Q2XQV4	Aldehyde dehydrogenase, mitochondrial	ALDH2	0.4607	1.2431
Q31072	MHC class II antigen	LA-DRB-d	0.3988	0.199
Q3YLA6	Serine/arginine-rich splicing factor 1	SRSF1	2.7692	3.3173
Q3ZD69	Prelamin-A/C	LMNA	0.4098	1.1401
Q45KW7	Fatty acid-binding protein, intestinal	FABP2	0.2462	2.8479
Q4FAT7	Beta-glucuronidase	GUSB	0.3314	1.2037
Q5ISC6	Heme-binding protein 1	HEBP1	0.9733	2.0668
Q684M6	CDC37 cell division cycle 37 protein	CDC37	0.865	0.4863
Q6IYD4	Chromogranin B	CHGB	1.9841	4.421
Q6J1I8	E3 ubiquitin-protein ligase RNF114	RNF114	1.9326	2.092
Q6YT39	Lactotransferrin	LTF	1.1617	0.2221
Q85ZW4	MHC class II antigen	SLA-DRA1	#N/A	0.2399
Q865F1	Microsomal triglyceride transfer protein large subunit	MTTP	0.1044	3.4531
Q8MGP9	MHC class II antigen	SLA-DQB	0.4673	0.2756
Q8MJ76	Alpha-fetoprotein	AFP	0.6133	0.257
Q8SPS7	Haptoglobin	HP	1.574	0.0665
Q8WNW4	Beta-catenin	CTNNB1	1.6301	3.1519
Q95250	Membrane-associated progesterone receptor component 1	PGRMC1	1.815	3.3171
Q95333	Xaa-Pro aminopeptidase 2	XPNP2	3.3371	#N/A
Q95334	Glutamyl aminopeptidase	ENP	0.3663	3.0552
Q95ND5	Caspase-3	CASP3	0.4279	1.2526
Q9GKX6	Aldose 1-epimerase	GALM	0.7261	2.495
Q9N1F5	Glutathione S-transferase omega-1	GSTO1	0.9556	2.402
Q9TV36	Fibrillin-1	FBN1	0.3734	1.2798
Q9TV69	Trans-1,2-dihydrobenzene-1,2-diol dehydrogenase	DHDH	0.7718	2.2774
