# Supplementary material for: Comparative Proteome Analysis of Porcine Jejunum Tissues in Response to a Virulent Strain of Porcine Epidemic Diarrhea Virus and Its Attenuated Strain
Source: Viruses. 2016 Nov 29;8(12):323. doi: 10.3390/v8120323 (PMC5192384; doi:10.3390/v8120323)
Supplement: Supplementary file 1 [file viruses-08-00323-s001.zip › viruses-147569-supplementary-final/File S2-Gene Ontology analysis of significantly differently expressed proteins in YN13 and YN144-infected groups.xlsx]

## Sheet: upregulation in YN13 group
Protein Name	Accession	GO Cellular Component	GO Biological Process	GO Molecular Function
Proteasome subunit beta type-7	A1XQU1	GO:0000502//proteasome complex,GO:0005634//nucleus,GO:0005654//nucleoplasm,GO:0005737//cytoplasm,GO:0005839//proteasome core complex,GO:0070062//extracellular exosome	GO:0006508//proteolysis,GO:0010499//proteasomal ubiquitin-independent protein catabolic process,GO:0043161//proteasome-mediated ubiquitin-dependent protein catabolic process,GO:0051603//proteolysis involved in cellular protein catabolic process	GO:0004175//endopeptidase activity,GO:0004298//threonine-type endopeptidase activity,GO:0008233//peptidase activity,GO:0016787//hydrolase activity
Insulin-like growth factor 2 mRNA-binding protein 1	A5GFP5	GO:0005634//nucleus,GO:0005737//cytoplasm,GO:0005829//cytosol	GO:0060340//positive regulation of type I interferon-mediated signaling pathway	GO:0003677//DNA binding,GO:0003692//left-handed Z-DNA binding
Breast carcinoma amplified sequence 1	A5GFR8	GO:0070062//extracellular exosome
Interferon-induced GTP-binding protein Mx2	A7VK00	GO:0005634//nucleus,GO:0005737//cytoplasm	GO:0002376//immune system process,GO:0008152//metabolic process,GO:0009615//response to virus,GO:0045087//innate immune response,GO:0051607//defense response to virus	GO:0000166//nucleotide binding,GO:0003924//GTPase activity,GO:0005525//GTP binding
CDP-diacylglycerol--inositol 3-phosphatidyltransferase	D0G6R6	GO:0005794//Golgi apparatus,GO:0016020//membrane,GO:0016021//integral component of membrane	GO:0006661//phosphatidylinositol biosynthetic process,GO:0008654//phospholipid biosynthetic process	GO:0003881//CDP-diacylglycerol-inositol 3-phosphatidyltransferase activity,GO:0016740//transferase activity,GO:0016780//phosphotransferase activity, for other substituted phosphate groups
2-oxoglutarate and iron-dependent oxygenase domain containing 2	F1RFJ5		GO:0055114//oxidation-reduction process	GO:0005506//iron ion binding,GO:0016491//oxidoreductase activity,GO:0016705//oxidoreductase activity, acting on paired donors, with incorporation or reduction of molecular oxygen,GO:0016706//oxidoreductase activity, acting on paired donors, with incorporation or reduction of molecular oxygen, 2-oxoglutarate as one donor, and incorporation of one atom each of oxygen into both donors,GO:0031418//L-…
ubiquitin associated protein 2-like	F1RGK9
thioredoxin reductase 2	F1RHN4	GO:0005739//mitochondrion	GO:0007507//heart development,GO:0030097//hemopoiesis,GO:0045454//cell redox homeostasis,GO:0055114//oxidation-reduction process	GO:0004791//thioredoxin-disulfide reductase activity,GO:0016491//oxidoreductase activity,GO:0016668//oxidoreductase activity, acting on a sulfur group of donors, NAD(P) as acceptor,GO:0050660//flavin adenine dinucleotide binding
tripartite motif containing 21	F1RHN8	GO:0005622//intracellular,GO:0005634//nucleus,GO:0005654//nucleoplasm,GO:0005737//cytoplasm,GO:0019005//SCF ubiquitin ligase complex	GO:0000209//protein polyubiquitination,GO:0006513//protein monoubiquitination,GO:0031648//protein destabilization,GO:0032088//negative regulation of NF-kappaB transcription factor activity,GO:0032897//negative regulation of viral transcription,GO:0045087//innate immune response,GO:0045787//positive regulation of cell cycle,GO:0046598//positive regulation of viral entry into host cell,GO:0051091//…	GO:0008270//zinc ion binding,GO:0042802//identical protein binding,GO:0046872//metal ion binding
2'-5' oligoadenylate synthetase-like	F1RIV0	GO:0005730//nucleolus,GO:0005737//cytoplasm,GO:0016020//membrane	GO:0006955//immune response,GO:0008152//metabolic process,GO:0009615//response to virus,GO:0045071//negative regulation of viral genome replication,GO:0051607//defense response to virus	GO:0003677//DNA binding,GO:0003723//RNA binding,GO:0003725//double-stranded RNA binding,GO:0005524//ATP binding,GO:0016740//transferase activity,GO:0044822//poly(A) RNA binding
Galectin	F1RJ33			GO:0030246//carbohydrate binding
GCN1 general control of amino-acid synthesis 1-like 1 (yeast)	F1RJK5	GO:0005737//cytoplasm,GO:0016020//membrane		GO:0044822//poly(A) RNA binding
2'-5'-oligoadenylate synthase 2	F1RKA7	GO:0005737//cytoplasm,GO:0016020//membrane,GO:0048471//perinuclear region of cytoplasm	GO:0006164//purine nucleotide biosynthetic process,GO:0006401//RNA catabolic process,GO:0006486//protein glycosylation,GO:0006955//immune response,GO:0018377//protein myristoylation,GO:0051607//defense response to virus	GO:0001730//2'-5'-oligoadenylate synthetase activity,GO:0003723//RNA binding,GO:0003725//double-stranded RNA binding,GO:0005524//ATP binding,GO:0008270//zinc ion binding,GO:0016740//transferase activity,GO:0016779//nucleotidyltransferase activity
Isocitrate dehydrogenase [NAD] subunit alpha, mitochondrial	F1RKU0	GO:0005634//nucleus,GO:0005739//mitochondrion	GO:0006099//tricarboxylic acid cycle,GO:0055114//oxidation-reduction process	GO:0000287//magnesium ion binding,GO:0004449//isocitrate dehydrogenase (NAD+) activity,GO:0016491//oxidoreductase activity,GO:0016616//oxidoreductase activity, acting on the CH-OH group of donors, NAD or NADP as acceptor,GO:0046872//metal ion binding,GO:0051287//NAD binding
ras homolog family member T1	F1RKW4	GO:0005622//intracellular,GO:0005739//mitochondrion,GO:0005741//mitochondrial outer membrane,GO:0031307//integral component of mitochondrial outer membrane	GO:0007264//small GTPase mediated signal transduction,GO:0008152//metabolic process,GO:0019725//cellular homeostasis,GO:0047497//mitochondrion transport along microtubule,GO:0097345//mitochondrial outer membrane permeabilization	GO:0000166//nucleotide binding,GO:0003924//GTPase activity,GO:0005509//calcium ion binding,GO:0005525//GTP binding
eukaryotic translation initiation factor 4E nuclear import factor 1	F1RLV6	GO:0005634//nucleus,GO:0005829//cytosol,GO:0016020//membrane,GO:0043231//intracellular membrane-bounded organelle		GO:0044822//poly(A) RNA binding
ATP synthase subunit alpha (Fragment)	F1RPS8	GO:0005739//mitochondrion,GO:0005743//mitochondrial inner membrane,GO:0005753//mitochondrial proton-transporting ATP synthase complex,GO:0005886//plasma membrane,GO:0008180//COP9 signalosome,GO:0016020//membrane,GO:0033178//proton-transporting two-sector ATPase complex, catalytic domain,GO:0045261//proton-transporting ATP synthase complex, catalytic core F(1),GO:0070062//extracellular exosome	GO:0001937//negative regulation of endothelial cell proliferation,GO:0006629//lipid metabolic process,GO:0006754//ATP biosynthetic process,GO:0006810//transport,GO:0006811//ion transport,GO:0015986//ATP synthesis coupled proton transport,GO:0015991//ATP hydrolysis coupled proton transport,GO:0015992//proton transport,GO:0046034//ATP metabolic process	GO:0000166//nucleotide binding,GO:0005524//ATP binding,GO:0016820//hydrolase activity, acting on acid anhydrides, catalyzing transmembrane movement of substances,GO:0016887//ATPase activity,GO:0042288//MHC class I protein binding,GO:0044822//poly(A) RNA binding,GO:0046933//proton-transporting ATP synthase activity, rotational mechanism,GO:0046961//proton-transporting ATPase activity, rotational m…
plakophilin 4	F1RPT5	GO:0000922//spindle pole,GO:0005737//cytoplasm,GO:0005856//cytoskeleton,GO:0005886//plasma membrane,GO:0005911//cell-cell junction,GO:0009898//cytoplasmic side of plasma membrane,GO:0030057//desmosome,GO:0048471//perinuclear region of cytoplasm,GO:0051233//spindle midzone,GO:0072686//mitotic spindle,GO:0030496//midbody,GO:0044291//cell-cell contact zone	GO:0007043//cell-cell junction assembly,GO:0007155//cell adhesion,GO:0016337//single organismal cell-cell adhesion,GO:0032467//positive regulation of cytokinesis,GO:0043547//positive regulation of GTPase activity
Gastrotropin (Fragment)	F1RR40		GO:0006810//transport	GO:0005215//transporter activity,GO:0008289//lipid binding
carnitine O-acetyltransferase	F1RR45	GO:0005739//mitochondrion,GO:0005777//peroxisome	GO:0019254//carnitine metabolic process, CoA-linked	GO:0004092//carnitine O-acetyltransferase activity,GO:0005102//receptor binding,GO:0016740//transferase activity,GO:0016746//transferase activity, transferring acyl groups
heat shock 70kDa protein 4-like	F1RRA7	GO:0005829//cytosol		GO:0000166//nucleotide binding,GO:0005524//ATP binding
polymerase (RNA) I polypeptide C, 30kDa	F1RRJ4	GO:0005666//DNA-directed RNA polymerase III complex,GO:0005736//DNA-directed RNA polymerase I complex	GO:0006351//transcription, DNA-templated,GO:0006360//transcription from RNA polymerase I promoter,GO:0006383//transcription from RNA polymerase III promoter	GO:0003677//DNA binding,GO:0003899//DNA-directed RNA polymerase activity,GO:0046983//protein dimerization activity,GO:0001054//RNA polymerase I activity,GO:0001056//RNA polymerase III activity
proteasome (prosome, macropain) 26S subunit, non-ATPase, 12	F1RSM2	GO:0000502//proteasome complex,GO:0005838//proteasome regulatory particle,GO:0016020//membrane,GO:0022624//proteasome accessory complex,GO:0070062//extracellular exosome
replication factor C (activator 1) 3, 38kDa	F1RSR4	GO:0005663//DNA replication factor C complex	GO:0006260//DNA replication,GO:0006261//DNA-dependent DNA replication,GO:0046683//response to organophosphorus	GO:0003677//DNA binding,GO:0016887//ATPase activity,GO:0003689//DNA clamp loader activity
ATP-binding cassette, sub-family C (CFTR/MRP), member 3	F1RTA1	GO:0005887//integral component of plasma membrane,GO:0016021//integral component of membrane	GO:0006810//transport,GO:0008152//metabolic process,GO:0055085//transmembrane transport	GO:0000166//nucleotide binding,GO:0005215//transporter activity,GO:0005524//ATP binding,GO:0016887//ATPase activity,GO:0042626//ATPase activity, coupled to transmembrane movement of substances
GMP reductase	F1RUJ4	GO:1902560//GMP reductase complex	GO:0009117//nucleotide metabolic process,GO:0055114//oxidation-reduction process	GO:0003824//catalytic activity,GO:0003920//GMP reductase activity,GO:0016491//oxidoreductase activity,GO:0046872//metal ion binding
YME1-like 1 ATPase	F1RVK1	GO:0005739//mitochondrion,GO:0005743//mitochondrial inner membrane,GO:0016020//membrane	GO:0006508//proteolysis,GO:0006515//misfolded or incompletely synthesized protein catabolic process,GO:0007005//mitochondrion organization,GO:0008283//cell proliferation	GO:0004222//metalloendopeptidase activity,GO:0005524//ATP binding
cysteine-rich with EGF-like domains 2	F1RXR2	GO:0005615//extracellular space,GO:0005783//endoplasmic reticulum,GO:0005794//Golgi apparatus		GO:0005509//calcium ion binding
Hsp40 homolog, subfamily C, member 10	F1RYL5
U1 small nuclear ribonucleoprotein C	F1RZ16	GO:0000243//commitment complex,GO:0005634//nucleus,GO:0005654//nucleoplasm,GO:0005685//U1 snRNP,GO:0015030//Cajal body,GO:0030529//ribonucleoprotein complex,GO:0071004//U2-type prespliceosome	GO:0000387//spliceosomal snRNP assembly,GO:0000395//mRNA 5'-splice site recognition,GO:0000398//mRNA splicing, via spliceosome	GO:0003676//nucleic acid binding,GO:0003723//RNA binding,GO:0003727//single-stranded RNA binding,GO:0003729//mRNA binding,GO:0008270//zinc ion binding,GO:0030619//U1 snRNA binding,GO:0042803//protein homodimerization activity,GO:0044822//poly(A) RNA binding,GO:0046872//metal ion binding
cytohesin 1	F1RZ72	GO:0005737//cytoplasm,GO:0005886//plasma membrane,GO:0005923//bicellular tight junction,GO:0005802//trans-Golgi network	GO:0030155//regulation of cell adhesion,GO:0032012//regulation of ARF protein signal transduction,GO:0043547//positive regulation of GTPase activity,GO:0090162//establishment of epithelial cell polarity,GO:0016192//vesicle-mediated transport	GO:0005086//ARF guanyl-nucleotide exchange factor activity
glucosaminyl (N-acetyl) transferase 3, mucin type	F1S070	GO:0016020//membrane,GO:0070062//extracellular exosome	GO:0002426//immunoglobulin production in mucosal tissue,GO:0008152//metabolic process,GO:0048729//tissue morphogenesis,GO:0050892//intestinal absorption,GO:0060993//kidney morphogenesis	GO:0008375//acetylglucosaminyltransferase activity,GO:0047225//acetylgalactosaminyl-O-glycosyl-glycoprotein beta-1,6-N-acetylglucosaminyltransferase activity
histone acetyltransferase 1	F1S084	GO:0000790//nuclear chromatin,GO:0005634//nucleus,GO:0005654//nucleoplasm,GO:0043231//intracellular membrane-bounded organelle,GO:0043234//protein complex	GO:0006335//DNA replication-dependent nucleosome assembly,GO:0006336//DNA replication-independent nucleosome assembly,GO:0006348//chromatin silencing at telomere,GO:0016568//chromatin modification,GO:0016573//histone acetylation,GO:0043967//histone H4 acetylation	GO:0004402//histone acetyltransferase activity,GO:0010485//H4 histone acetyltransferase activity
serine/arginine-rich splicing factor 12	F1S0E2		GO:0000381//regulation of alternative mRNA splicing, via spliceosome,GO:0000395//mRNA 5'-splice site recognition	GO:0000166//nucleotide binding,GO:0003676//nucleic acid binding,GO:0044822//poly(A) RNA binding
C-type natriuretic peptide	F1S0P3	GO:0005615//extracellular space,GO:0005634//nucleus,GO:0005654//nucleoplasm,GO:0005737//cytoplasm,GO:0005874//microtubule,GO:0016020//membrane,GO:0043209//myelin sheath,GO:0070062//extracellular exosome	GO:0007409//axonogenesis,GO:0008344//adult locomotory behavior,GO:0009214//cyclic nucleotide catabolic process,GO:0009636//response to toxic substance,GO:0021762//substantia nigra development,GO:0048709//oligodendrocyte differentiation	GO:0004113//2',3'-cyclic-nucleotide 3'-phosphodiesterase activity
DEXH (Asp-Glu-X-His) box polypeptide 58	F1S0P6	GO:0005737//cytoplasm	GO:0008152//metabolic process,GO:0009615//response to virus,GO:0032480//negative regulation of type I interferon production,GO:0032481//positive regulation of type I interferon production,GO:0039534//negative regulation of MDA-5 signaling pathway,GO:0039536//negative regulation of RIG-I signaling pathway,GO:0045088//regulation of innate immune response,GO:0045824//negative regulation of innate im…	GO:0003677//DNA binding,GO:0003725//double-stranded RNA binding,GO:0003727//single-stranded RNA binding,GO:0005524//ATP binding,GO:0008270//zinc ion binding,GO:0016787//hydrolase activity,GO:0016817//hydrolase activity, acting on acid anhydrides
intelectin 2	F1S176
A kinase (PRKA) anchor protein 9	F1S317		GO:0007165//signal transduction	GO:0032947//protein complex scaffold
retinoblastoma binding protein 5	F1S359	GO:0005634//nucleus,GO:0005730//nucleolus,GO:0035097//histone methyltransferase complex,GO:0048188//Set1C/COMPASS complex,GO:0071339//MLL1 complex	GO:0006974//cellular response to DNA damage stimulus,GO:0043627//response to estrogen,GO:0051568//histone H3-K4 methylation	GO:0035064//methylated histone binding,GO:0042800//histone methyltransferase activity (H3-K4 specific),GO:0044212//transcription regulatory region DNA binding
peter pan homolog (Drosophila)	F1S3I2
erythrocyte membrane protein band 4.1-like 2	F1S3M9	GO:0005737//cytoplasm,GO:0005856//cytoskeleton,GO:0019898//extrinsic component of membrane	GO:0030866//cortical actin cytoskeleton organization	GO:0003779//actin binding,GO:0005198//structural molecule activity,GO:0008092//cytoskeletal protein binding
calnexin	F1S441	GO:0005783//endoplasmic reticulum,GO:0005789//endoplasmic reticulum membrane,GO:0016020//membrane,GO:0016021//integral component of membrane,GO:0044233//ER-mitochondrion membrane contact site,GO:0070062//extracellular exosome	GO:0006457//protein folding,GO:0048488//synaptic vesicle endocytosis,GO:0072583//clathrin-mediated endocytosis	GO:0005509//calcium ion binding,GO:0044822//poly(A) RNA binding,GO:0051082//unfolded protein binding
transmembrane protein 33	F1S4G6	GO:0005643//nuclear pore,GO:0005783//endoplasmic reticulum,GO:0016021//integral component of membrane,GO:0042470//melanosome,GO:0070062//extracellular exosome	GO:0034613//cellular protein localization,GO:0051292//nuclear pore complex assembly,GO:0071786//endoplasmic reticulum tubular network organization	GO:0017056//structural constituent of nuclear pore
Sulfhydryl oxidase	F1S682	GO:0005615//extracellular space,GO:0005794//Golgi apparatus,GO:0030173//integral component of Golgi membrane,GO:0043231//intracellular membrane-bounded organelle,GO:0045171//intercellular bridge,GO:0070062//extracellular exosome	GO:0006457//protein folding,GO:0045454//cell redox homeostasis,GO:0055114//oxidation-reduction process	GO:0003756//protein disulfide isomerase activity,GO:0016491//oxidoreductase activity,GO:0016971//flavin-linked sulfhydryl oxidase activity,GO:0016972//thiol oxidase activity
etoposide induced 2.4	F1S776	GO:0005737//cytoplasm,GO:0005783//endoplasmic reticulum,GO:0005794//Golgi apparatus,GO:0016020//membrane	GO:0006914//autophagy,GO:0008630//intrinsic apoptotic signaling pathway in response to DNA damage,GO:0030308//negative regulation of cell growth,GO:0042493//response to drug,GO:0050885//neuromuscular process controlling balance,GO:2001244//positive regulation of intrinsic apoptotic signaling pathway
NSFL1 (p97) cofactor (p47)	F1S880	GO:0005634//nucleus,GO:0005654//nucleoplasm,GO:0005737//cytoplasm,GO:0005829//cytosol,GO:0005886//plasma membrane,GO:0045111//intermediate filament cytoskeleton	GO:0000045//autophagic vacuole assembly,GO:0007030//Golgi organization,GO:0031468//nuclear envelope reassembly,GO:0043161//proteasome-mediated ubiquitin-dependent protein catabolic process,GO:0050790//regulation of catalytic activity,GO:0061025//membrane fusion	GO:0008599//protein phosphatase type 1 regulator activity,GO:0043130//ubiquitin binding
purine nucleoside phosphorylase	F1S8H8	GO:0005622//intracellular,GO:0005737//cytoplasm,GO:0070062//extracellular exosome	GO:0006139//nucleobase-containing compound metabolic process,GO:0006148//inosine catabolic process,GO:0006738//nicotinamide riboside catabolic process,GO:0006955//immune response,GO:0009116//nucleoside metabolic process,GO:0034356//NAD biosynthesis via nicotinamide riboside salvage pathway,GO:0034418//urate biosynthetic process,GO:0042102//positive regulation of T cell proliferation,GO:0042493//r…	GO:0001882//nucleoside binding,GO:0002060//purine nucleobase binding,GO:0003824//catalytic activity,GO:0004731//purine-nucleoside phosphorylase activity,GO:0008144//drug binding,GO:0016763//transferase activity, transferring pentosyl groups,GO:0042301//phosphate ion binding
nucleolar and coiled-body phosphoprotein 1	F1S8T1	GO:0005654//nucleoplasm,GO:0005730//nucleolus,GO:0015030//Cajal body	GO:0007000//nucleolus organization	GO:0044822//poly(A) RNA binding
nucleophosmin/nucleoplasmin 3	F1S8T7	GO:0005730//nucleolus	GO:0006364//rRNA processing,GO:0009303//rRNA transcription	GO:0003676//nucleic acid binding,GO:0044822//poly(A) RNA binding
ribosomal protein L18a	F1S935	GO:0005840//ribosome,GO:0016020//membrane,GO:0022625//cytosolic large ribosomal subunit	GO:0006412//translation	GO:0003735//structural constituent of ribosome,GO:0044822//poly(A) RNA binding
pleckstrin homology domain containing, family A member 7	F1S995	GO:0005634//nucleus,GO:0005737//cytoplasm,GO:0005813//centrosome,GO:0005915//zonula adherens,GO:0030054//cell junction,GO:0070062//extracellular exosome	GO:0045218//zonula adherens maintenance,GO:0090136//epithelial cell-cell adhesion	GO:0070097//delta-catenin binding
Inflammatory response protein 6	F1S9L2	GO:0005739//mitochondrion,GO:0005741//mitochondrial outer membrane,GO:0005743//mitochondrial inner membrane,GO:0005783//endoplasmic reticulum,GO:0005789//endoplasmic reticulum membrane,GO:0005811//lipid particle	GO:0008152//metabolic process,GO:0009615//response to virus,GO:0034157//positive regulation of toll-like receptor 7 signaling pathway,GO:0034165//positive regulation of toll-like receptor 9 signaling pathway,GO:0035710//CD4-positive, alpha-beta T cell activation,GO:0043367//CD4-positive, alpha-beta T cell differentiation,GO:0045071//negative regulation of viral genome replication,GO:0050709//nega…	GO:0003824//catalytic activity,GO:0043621//protein self-association,GO:0051536//iron-sulfur cluster binding,GO:0051539//4 iron, 4 sulfur cluster binding
heat shock 70kDa protein 8	F1S9Q3			GO:0000166//nucleotide binding,GO:0005524//ATP binding
far upstream element (FUSE) binding protein 1	F1S9S5			GO:0003676//nucleic acid binding,GO:0003723//RNA binding
Interferon-induced protein 44	F1S9T2			GO:0005525//GTP binding
solute carrier family 35, member E1	F1S9W2	GO:0005783//endoplasmic reticulum,GO:0016020//membrane,GO:0016021//integral component of membrane	GO:0034219//carbohydrate transmembrane transport,GO:0098656//anion transmembrane transport	GO:0015297//antiporter activity
heterogeneous nuclear ribonucleoprotein A2/B1	F1SA35			GO:0000166//nucleotide binding,GO:0003676//nucleic acid binding
component of oligomeric golgi complex 7	F1SAB2	GO:0005730//nucleolus,GO:0005794//Golgi apparatus,GO:0017119//Golgi transport complex,GO:0043231//intracellular membrane-bounded organelle	GO:0006486//protein glycosylation,GO:0006886//intracellular protein transport,GO:0006890//retrograde vesicle-mediated transport, Golgi to ER,GO:0033365//protein localization to organelle,GO:0034067//protein localization to Golgi apparatus,GO:0050821//protein stabilization
DEAD (Asp-Glu-Ala-Asp) box helicase 6	F1SAJ5	GO:0000932//cytoplasmic mRNA processing body,GO:0005737//cytoplasm,GO:0010494//cytoplasmic stress granule,GO:0016020//membrane,GO:0016442//RISC complex,GO:0043231//intracellular membrane-bounded organelle	GO:0006417//regulation of translation,GO:0010501//RNA secondary structure unwinding,GO:0033962//cytoplasmic mRNA processing body assembly	GO:0000166//nucleotide binding,GO:0003676//nucleic acid binding,GO:0004004//ATP-dependent RNA helicase activity,GO:0004386//helicase activity,GO:0005524//ATP binding,GO:0016787//hydrolase activity,GO:0019904//protein domain specific binding,GO:0044822//poly(A) RNA binding
ESF1, nucleolar pre-rRNA processing protein, homolog (S. cerevisiae)	F1SBJ2	GO:0005615//extracellular space,GO:0005634//nucleus		GO:0044822//poly(A) RNA binding
KH-type splicing regulatory protein	F1SBT6	GO:0005654//nucleoplasm,GO:0010494//cytoplasmic stress granule,GO:0016020//membrane	GO:0006402//mRNA catabolic process,GO:2000628//regulation of miRNA metabolic process	GO:0003676//nucleic acid binding,GO:0003723//RNA binding,GO:0003729//mRNA binding,GO:0044822//poly(A) RNA binding
PDZ and LIM domain 1	F1SC51	GO:0005856//cytoskeleton		GO:0008270//zinc ion binding,GO:0046872//metal ion binding
neuroblastoma amplified sequence	F1SCS0	GO:0005622//intracellular	GO:0006890//retrograde vesicle-mediated transport, Golgi to ER
interferon-induced protein with tetratricopeptide repeats 1	F1SCY1	GO:0005737//cytoplasm,GO:0043657//host cell	GO:0009615//response to virus,GO:0019060//intracellular transport of viral protein in host cell,GO:0032091//negative regulation of protein binding,GO:0045070//positive regulation of viral genome replication,GO:0045071//negative regulation of viral genome replication,GO:0050689//negative regulation of defense response to virus by host,GO:0051097//negative regulation of helicase activity,GO:0071357…	GO:0003723//RNA binding
interferon-induced protein with tetratricopeptide repeats 3	F1SCY2	GO:0005737//cytoplasm,GO:0005739//mitochondrion	GO:0008285//negative regulation of cell proliferation,GO:0009615//response to virus,GO:0035457//cellular response to interferon-alpha,GO:0043066//negative regulation of apoptotic process	GO:0042802//identical protein binding
Hsp40 homolog, subfamily A, member 1	F1SE73	GO:0000151//ubiquitin ligase complex,GO:0005829//cytosol,GO:0016020//membrane,GO:0070062//extracellular exosome	GO:0006457//protein folding,GO:0007283//spermatogenesis,GO:0009408//response to heat,GO:0030317//sperm motility,GO:0030521//androgen receptor signaling pathway,GO:0031397//negative regulation of protein ubiquitination,GO:0042026//protein refolding,GO:0043065//positive regulation of apoptotic process,GO:0043066//negative regulation of apoptotic process,GO:0043508//negative regulation of JUN kinase…	GO:0001664//G-protein coupled receptor binding,GO:0005524//ATP binding,GO:0030544//Hsp70 protein binding,GO:0031072//heat shock protein binding,GO:0031625//ubiquitin protein ligase binding,GO:0046872//metal ion binding,GO:0050750//low-density lipoprotein particle receptor binding,GO:0051082//unfolded protein binding,GO:0051087//chaperone binding
OCIA domain containing 1	F1SE83	GO:0005739//mitochondrion,GO:0016020//membrane
hydroxysteroid (11-beta) dehydrogenase 1	F1SF47	GO:0016020//membrane	GO:0008152//metabolic process,GO:0030324//lung development,GO:0055114//oxidation-reduction process	GO:0003845//11-beta-hydroxysteroid dehydrogenase [NAD(P)] activity,GO:0016491//oxidoreductase activity
solute carrier family 25 (aspartate/glutamate carrier), member 13	F1SF87	GO:0005739//mitochondrion,GO:0005743//mitochondrial inner membrane,GO:0016020//membrane,GO:0016021//integral component of membrane	GO:0006754//ATP biosynthetic process,GO:0006810//transport,GO:0015810//aspartate transport,GO:0015813//L-glutamate transport,GO:0043490//malate-aspartate shuttle,GO:0045333//cellular respiration,GO:0051592//response to calcium ion,GO:0055085//transmembrane transport,GO:0089711//L-glutamate transmembrane transport,GO:0089712//L-aspartate transmembrane transport	GO:0005313//L-glutamate transmembrane transporter activity,GO:0005509//calcium ion binding,GO:0015183//L-aspartate transmembrane transporter activity
tubulin, alpha 1c	F1SHC1	GO:0005634//nucleus,GO:0005737//cytoplasm,GO:0005856//cytoskeleton,GO:0005874//microtubule,GO:0005881//cytoplasmic microtubule,GO:0031982//vesicle,GO:0043234//protein complex	GO:0007017//microtubule-based process,GO:0008152//metabolic process,GO:0051258//protein polymerization	GO:0000166//nucleotide binding,GO:0003924//GTPase activity,GO:0005200//structural constituent of cytoskeleton,GO:0005525//GTP binding
Promyelocytic leukemia	F1SID1	GO:0005622//intracellular,GO:0005634//nucleus,GO:0005654//nucleoplasm,GO:0005730//nucleolus,GO:0005737//cytoplasm,GO:0005829//cytosol,GO:0016363//nuclear matrix,GO:0016605//PML body,GO:0031965//nuclear membrane,GO:0042406//extrinsic component of endoplasmic reticulum membrane	GO:0001666//response to hypoxia,GO:0001932//regulation of protein phosphorylation,GO:0002230//positive regulation of defense response to virus by host,GO:0006355//regulation of transcription, DNA-templated,GO:0006461//protein complex assembly,GO:0006605//protein targeting,GO:0006915//apoptotic process,GO:0006919//activation of cysteine-type endopeptidase activity involved in apoptotic process,GO:…	GO:0003713//transcription coactivator activity,GO:0008270//zinc ion binding,GO:0031625//ubiquitin protein ligase binding,GO:0032183//SUMO binding,GO:0042803//protein homodimerization activity,GO:0046332//SMAD binding,GO:0046872//metal ion binding,GO:0046982//protein heterodimerization activity,GO:0050897//cobalt ion binding
FK506 binding protein 4, 59kDa	F1SK86	GO:0005634//nucleus,GO:0005654//nucleoplasm,GO:0005737//cytoplasm,GO:0005789//endoplasmic reticulum membrane,GO:0070062//extracellular exosome	GO:0000413//protein peptidyl-prolyl isomerization,GO:0006457//protein folding,GO:0006463//steroid hormone receptor complex assembly,GO:0007566//embryo implantation,GO:0030521//androgen receptor signaling pathway,GO:0030850//prostate gland development,GO:0031503//protein complex localization,GO:0046661//male sex differentiation,GO:0048608//reproductive structure development,GO:0061077//chaperone-m…	GO:0003755//peptidyl-prolyl cis-trans isomerase activity,GO:0005524//ATP binding,GO:0005525//GTP binding,GO:0005528//FK506 binding,GO:0031072//heat shock protein binding,GO:0035259//glucocorticoid receptor binding,GO:0044822//poly(A) RNA binding,GO:0051219//phosphoprotein binding
prostaglandin E synthase 3 (cytosolic)	F1SL99		GO:0005978//glycogen biosynthetic process,GO:0008283//cell proliferation,GO:0042921//glucocorticoid receptor signaling pathway,GO:0043588//skin development,GO:0060430//lung saccule development
SWI/SNF related, matrix associated, actin dependent regulator of chromatin, subfamily c, member 1	F1SLI6	GO:0016514//SWI/SNF complex	GO:0043044//ATP-dependent chromatin remodeling	GO:0003677//DNA binding
complement component 1, r subcomponent	F1SLV6	GO:0005576//extracellular region,GO:0070062//extracellular exosome,GO:0072562//blood microparticle	GO:0006508//proteolysis,GO:0006956//complement activation	GO:0004252//serine-type endopeptidase activity,GO:0005509//calcium ion binding,GO:0008233//peptidase activity,GO:0016787//hydrolase activity
heat shock 10kDa protein 1	F1SMZ6	GO:0005737//cytoplasm,GO:0016020//membrane,GO:0070062//extracellular exosome	GO:0001649//osteoblast differentiation,GO:0006457//protein folding	GO:0005524//ATP binding,GO:0044822//poly(A) RNA binding
Hexokinase-2	F1SNW8	GO:0005739//mitochondrion,GO:0005741//mitochondrial outer membrane,GO:0005829//cytosol,GO:0016020//membrane	GO:0001678//cellular glucose homeostasis,GO:0005975//carbohydrate metabolic process,GO:0006006//glucose metabolic process,GO:0006096//glycolytic process,GO:0008637//apoptotic mitochondrial changes,GO:0016310//phosphorylation,GO:0046324//regulation of glucose import,GO:0046835//carbohydrate phosphorylation,GO:0051156//glucose 6-phosphate metabolic process	GO:0000166//nucleotide binding,GO:0004340//glucokinase activity,GO:0004396//hexokinase activity,GO:0005524//ATP binding,GO:0008865//fructokinase activity,GO:0016301//kinase activity,GO:0016740//transferase activity,GO:0016773//phosphotransferase activity, alcohol group as acceptor,GO:0019158//mannokinase activity
Dolichyl-diphosphooligosaccharide--protein glycosyltransferase subunit 1	F1SPG2	GO:0005783//endoplasmic reticulum,GO:0005789//endoplasmic reticulum membrane,GO:0016020//membrane,GO:0016021//integral component of membrane	GO:0006486//protein glycosylation	GO:0004579//dolichyl-diphosphooligosaccharide-protein glycotransferase activity,GO:0016740//transferase activity,GO:0016757//transferase activity, transferring glycosyl groups,GO:0044822//poly(A) RNA binding
golgin B1	F1SQ16	GO:0005793//endoplasmic reticulum-Golgi intermediate compartment,GO:0005794//Golgi apparatus,GO:0005801//cis-Golgi network,GO:0016020//membrane		GO:0044822//poly(A) RNA binding
pseudouridylate synthase 10	F1SQM1		GO:0001522//pseudouridine synthesis,GO:0009451//RNA modification	GO:0003723//RNA binding,GO:0009982//pseudouridine synthase activity
chromosome 7 open reading frame 25	F1SSE3
NADH dehydrogenase [ubiquinone] 1 subunit C2	F1STY1	GO:0005739//mitochondrion,GO:0005743//mitochondrial inner membrane,GO:0016020//membrane,GO:0070469//respiratory chain	GO:0006120//mitochondrial electron transport, NADH to ubiquinone,GO:0055114//oxidation-reduction process	GO:0008137//NADH dehydrogenase (ubiquinone) activity
MAP7 domain containing 1	F1SV46	GO:0005737//cytoplasm,GO:0015630//microtubule cytoskeleton	GO:0000226//microtubule cytoskeleton organization	GO:0005198//structural molecule activity
MARCKS-like 1	F1SV88			GO:0005516//calmodulin binding
prohibitin	F2Z543	GO:0005654//nucleoplasm,GO:0005737//cytoplasm,GO:0005739//mitochondrion,GO:0005887//integral component of plasma membrane,GO:0016020//membrane,GO:0070062//extracellular exosome	GO:0000122//negative regulation of transcription from RNA polymerase II promoter,GO:0001649//osteoblast differentiation,GO:0006355//regulation of transcription, DNA-templated,GO:0008285//negative regulation of cell proliferation,GO:0010944//negative regulation of transcription by competitive promoter binding,GO:0016575//histone deacetylation,GO:0030308//negative regulation of cell growth,GO:00458…	GO:0019899//enzyme binding,GO:0042826//histone deacetylase binding,GO:0044212//transcription regulatory region DNA binding
tubulin, alpha 1a	F2Z5T5	GO:0005634//nucleus,GO:0005737//cytoplasm,GO:0005856//cytoskeleton,GO:0005874//microtubule,GO:0005881//cytoplasmic microtubule,GO:0036464//cytoplasmic ribonucleoprotein granule,GO:0043234//protein complex,GO:0055037//recycling endosome,GO:0070062//extracellular exosome	GO:0007017//microtubule-based process,GO:0008152//metabolic process,GO:0051258//protein polymerization	GO:0000166//nucleotide binding,GO:0003924//GTPase activity,GO:0005200//structural constituent of cytoskeleton,GO:0005525//GTP binding
Nucleoside diphosphate kinase	F6PVJ7	GO:0005622//intracellular,GO:0005829//cytosol,GO:0016020//membrane,GO:0032587//ruffle membrane,GO:0070062//extracellular exosome	GO:0006163//purine nucleotide metabolic process,GO:0006165//nucleoside diphosphate phosphorylation,GO:0006183//GTP biosynthetic process,GO:0006220//pyrimidine nucleotide metabolic process,GO:0006228//UTP biosynthetic process,GO:0006241//CTP biosynthetic process,GO:0006308//DNA catabolic process,GO:0009142//nucleoside triphosphate biosynthetic process,GO:0016310//phosphorylation,GO:0042981//regula…	GO:0000166//nucleotide binding,GO:0000287//magnesium ion binding,GO:0004536//deoxyribonuclease activity,GO:0004550//nucleoside diphosphate kinase activity,GO:0005524//ATP binding,GO:0005525//GTP binding,GO:0016301//kinase activity,GO:0016740//transferase activity,GO:0042802//identical protein binding,GO:0043024//ribosomal small subunit binding,GO:0044822//poly(A) RNA binding
GIPC PDZ domain containing family, member 2	I3L6T0	GO:0070062//extracellular exosome
Transcobalamin-1	I3L8Y6		GO:0015889//cobalamin transport	GO:0031419//cobalamin binding
elaC ribonuclease Z 2	I3L9W8	GO:0005634//nucleus,GO:0005654//nucleoplasm,GO:0005739//mitochondrion	GO:0008033//tRNA processing,GO:0034414//tRNA 3'-trailer cleavage, endonucleolytic,GO:0072684//mitochondrial tRNA 3'-trailer cleavage, endonucleolytic	GO:0042781//3'-tRNA processing endoribonuclease activity,GO:0044822//poly(A) RNA binding
insulin-like growth factor 2 mRNA binding protein 1	I3L9X2			GO:0000166//nucleotide binding,GO:0003676//nucleic acid binding,GO:0003723//RNA binding
E3 ISG15--protein ligase HERC5	I3LA49	GO:0005737//cytoplasm	GO:0032020//ISG15-protein conjugation,GO:0042787//protein ubiquitination involved in ubiquitin-dependent protein catabolic process,GO:0050688//regulation of defense response to virus	GO:0004842//ubiquitin-protein transferase activity,GO:0016874//ligase activity,GO:0042296//ISG15 transferase activity,GO:0044822//poly(A) RNA binding
HIV Tat-specific factor 1	I3LC46	GO:0005654//nucleoplasm		GO:0000166//nucleotide binding,GO:0003676//nucleic acid binding,GO:0044822//poly(A) RNA binding
5'-nucleotidase, cytosolic IIIA	I3LCJ3	GO:0005737//cytoplasm,GO:0005739//mitochondrion,GO:0005783//endoplasmic reticulum	GO:0009117//nucleotide metabolic process,GO:0016311//dephosphorylation	GO:0000166//nucleotide binding,GO:0000287//magnesium ion binding,GO:0008253//5'-nucleotidase activity,GO:0016787//hydrolase activity
calcium regulated heat stable protein 1, 24kDa	I3LCU9	GO:0070062//extracellular exosome	GO:0006355//regulation of transcription, DNA-templated	GO:0003676//nucleic acid binding,GO:0003677//DNA binding,GO:0003730//mRNA 3'-UTR binding
poly(rC) binding protein 1	I3LEC2	GO:0005654//nucleoplasm,GO:0005737//cytoplasm,GO:0016020//membrane,GO:0043231//intracellular membrane-bounded organelle,GO:0070062//extracellular exosome		GO:0003676//nucleic acid binding,GO:0003697//single-stranded DNA binding,GO:0003723//RNA binding,GO:0044822//poly(A) RNA binding
deoxyuridine triphosphatase	I3LFC2	GO:0005654//nucleoplasm,GO:0005737//cytoplasm,GO:0005739//mitochondrion,GO:0070062//extracellular exosome	GO:0006226//dUMP biosynthetic process,GO:0046080//dUTP metabolic process,GO:0046081//dUTP catabolic process	GO:0000287//magnesium ion binding,GO:0004170//dUTP diphosphatase activity,GO:0016787//hydrolase activity,GO:0044822//poly(A) RNA binding
Polypeptide N-acetylgalactosaminyltransferase	I3LFE0	GO:0000139//Golgi membrane,GO:0005794//Golgi apparatus,GO:0016020//membrane,GO:0016021//integral component of membrane	GO:0006486//protein glycosylation	GO:0016740//transferase activity,GO:0016757//transferase activity, transferring glycosyl groups,GO:0030246//carbohydrate binding,GO:0046872//metal ion binding
Schlafen family member 11	I3LFK7			GO:0005524//ATP binding
ribosome binding protein 1	I3LGC2	GO:0005783//endoplasmic reticulum,GO:0016020//membrane,GO:0030176//integral component of endoplasmic reticulum membrane	GO:0001649//osteoblast differentiation,GO:0015031//protein transport	GO:0044822//poly(A) RNA binding
DEAD (Asp-Glu-Ala-Asp) box polypeptide 10	I3LGI1	GO:0005730//nucleolus,GO:0016020//membrane	GO:0010501//RNA secondary structure unwinding	GO:0004004//ATP-dependent RNA helicase activity,GO:0044822//poly(A) RNA binding
serrate, RNA effector molecule	I3LI05	GO:0005634//nucleus,GO:0005654//nucleoplasm,GO:0005737//cytoplasm	GO:0006355//regulation of transcription, DNA-templated,GO:0008283//cell proliferation,GO:0031053//primary miRNA processing,GO:0097150//neuronal stem cell maintenance	GO:0003677//DNA binding,GO:0044822//poly(A) RNA binding
alpha-1,2-Mannosidase (Fragment)	I3LIM8	GO:0005783//endoplasmic reticulum,GO:0016020//membrane,GO:0031982//vesicle	GO:0008152//metabolic process,GO:0030433//ER-associated ubiquitin-dependent protein catabolic process	GO:0004571//mannosyl-oligosaccharide 1,2-alpha-mannosidase activity,GO:0005509//calcium ion binding,GO:0016787//hydrolase activity,GO:0016798//hydrolase activity, acting on glycosyl bonds
heat shock 27kDa protein family, member 7 (cardiovascular)	I3LJU7	GO:0005634//nucleus,GO:0005737//cytoplasm,GO:0005739//mitochondrion,GO:0015629//actin cytoskeleton		GO:0031005//filamin binding
Ribosomal protein L15	I3LK33	GO:0005622//intracellular,GO:0005634//nucleus,GO:0005840//ribosome,GO:0022625//cytosolic large ribosomal subunit,GO:0030529//ribonucleoprotein complex,GO:0070062//extracellular exosome	GO:0006412//translation	GO:0003735//structural constituent of ribosome,GO:0044822//poly(A) RNA binding
Protein kish (Fragment)	I3LKP2	GO:0016020//membrane,GO:0016021//integral component of membrane
Interferon-induced protein 44-like	I3LMG2		GO:0006955//immune response
eukaryotic translation initiation factor 4 gamma, 1	I3LMH4	GO:0005737//cytoplasm,GO:0016020//membrane	GO:0006446//regulation of translational initiation	GO:0003723//RNA binding,GO:0044822//poly(A) RNA binding
TRK-fused gene	I3LNI2	GO:0070062//extracellular exosome	GO:0007165//signal transduction,GO:0043123//positive regulation of I-kappaB kinase/NF-kappaB signaling	GO:0004871//signal transducer activity,GO:0042802//identical protein binding
CSE1 chromosome segregation 1-like (yeast)	I3LPP4	GO:0005622//intracellular	GO:0006886//intracellular protein transport
lipid droplet associated hydrolase	I3LRV1	GO:0005811//lipid particle	GO:0019915//lipid storage
Fc fragment of IgG binding protein	I3LT38
ribosomal protein L17	I3LT81	GO:0005622//intracellular,GO:0005634//nucleus,GO:0005840//ribosome,GO:0015934//large ribosomal subunit,GO:0022625//cytosolic large ribosomal subunit,GO:0030529//ribonucleoprotein complex	GO:0006412//translation	GO:0003735//structural constituent of ribosome,GO:0044822//poly(A) RNA binding
proteasome (prosome, macropain) assembly chaperone 1	I3LT95	GO:0005634//nucleus,GO:0005737//cytoplasm,GO:0005783//endoplasmic reticulum	GO:0021930//cerebellar granule cell precursor proliferation,GO:0043248//proteasome assembly,GO:0080129//proteasome core complex assembly	GO:0070628//proteasome binding
exocyst complex component 3-like 4	I3LTW6	GO:0000145//exocyst	GO:0006887//exocytosis,GO:0051601//exocyst localization	GO:0000149//SNARE binding
Ubiquitin-like protein ISG15	I3LU39	GO:0005576//extracellular region	GO:0019941//modification-dependent protein catabolic process,GO:0031397//negative regulation of protein ubiquitination,GO:0032020//ISG15-protein conjugation,GO:0032649//regulation of interferon-gamma production,GO:0034340//response to type I interferon,GO:0042742//defense response to bacterium,GO:0045071//negative regulation of viral genome replication,GO:0045648//positive regulation of erythrocy…	GO:0031386//protein tag
tenascin C	I3LUI4
Probable E3 ubiquitin-protein ligase HERC6	I3LVA1	GO:0005634//nucleus,GO:0005737//cytoplasm	GO:0002244//hematopoietic progenitor cell differentiation,GO:0042787//protein ubiquitination involved in ubiquitin-dependent protein catabolic process	GO:0004842//ubiquitin-protein transferase activity,GO:0016874//ligase activity
mitogen-activated protein kinase 3	I3LVK2	GO:0005634//nucleus,GO:0005635//nuclear envelope,GO:0005654//nucleoplasm,GO:0005737//cytoplasm,GO:0015630//microtubule cytoskeleton,GO:0031143//pseudopodium,GO:0070062//extracellular exosome	GO:0001934//positive regulation of protein phosphorylation,GO:0006351//transcription, DNA-templated,GO:0006468//protein phosphorylation,GO:0006974//cellular response to DNA damage stimulus,GO:0006975//DNA damage induced protein phosphorylation,GO:0009887//organ morphogenesis,GO:0016310//phosphorylation,GO:0019233//sensory perception of pain,GO:0030509//BMP signaling pathway,GO:0031663//lipopolysa…	GO:0001784//phosphotyrosine binding,GO:0004672//protein kinase activity,GO:0005524//ATP binding,GO:0016772//transferase activity, transferring phosphorus-containing groups,GO:0019902//phosphatase binding
cytidine monophosphate (UMP-CMP) kinase 2, mitochondrial	I3LVR9	GO:0005654//nucleoplasm,GO:0005737//cytoplasm,GO:0005739//mitochondrion,GO:0005829//cytosol	GO:0006165//nucleoside diphosphate phosphorylation,GO:0006227//dUDP biosynthetic process,GO:0006233//dTDP biosynthetic process,GO:0006235//dTTP biosynthetic process,GO:0009142//nucleoside triphosphate biosynthetic process,GO:0046939//nucleotide phosphorylation,GO:0071222//cellular response to lipopolysaccharide	GO:0004127//cytidylate kinase activity,GO:0004550//nucleoside diphosphate kinase activity,GO:0004798//thymidylate kinase activity,GO:0009041//uridylate kinase activity,GO:0033862//UMP kinase activity
Interferon-induced GTP-binding protein Mx1	K7GKN2	GO:0005737//cytoplasm,GO:0005829//cytosol,GO:0031965//nuclear membrane,GO:0048471//perinuclear region of cytoplasm	GO:0008152//metabolic process,GO:0009615//response to virus,GO:0032439//endosome localization,GO:0045071//negative regulation of viral genome replication,GO:0051607//defense response to virus,GO:0071357//cellular response to type I interferon,GO:1901253//negative regulation of intracellular transport of viral material	GO:0000166//nucleotide binding,GO:0003924//GTPase activity,GO:0005525//GTP binding
5'-nucleotidase domain containing 1	K7GPB8		GO:0016311//dephosphorylation	GO:0008253//5'-nucleotidase activity
Uncharacterized protein CXorf38	K7GQ32
60S ribosomal protein L31	P62901	GO:0005622//intracellular,GO:0005840//ribosome,GO:0005925//focal adhesion,GO:0016020//membrane,GO:0022625//cytosolic large ribosomal subunit,GO:0030529//ribonucleoprotein complex,GO:0070062//extracellular exosome	GO:0006412//translation	GO:0003735//structural constituent of ribosome,GO:0044822//poly(A) RNA binding
SFRS6	Q06AA0	GO:0005654//nucleoplasm,GO:0016607//nuclear speck	GO:0000380//alternative mRNA splicing, via spliceosome,GO:0000381//regulation of alternative mRNA splicing, via spliceosome,GO:0006376//mRNA splice site selection,GO:0010837//regulation of keratinocyte proliferation,GO:0045617//negative regulation of keratinocyte differentiation,GO:0048025//negative regulation of mRNA splicing, via spliceosome,GO:0060501//positive regulation of epithelial cell pr…	GO:0000166//nucleotide binding,GO:0003676//nucleic acid binding,GO:0003723//RNA binding,GO:0036002//pre-mRNA binding,GO:0044822//poly(A) RNA binding
Endoplasmin	Q29092	GO:0005783//endoplasmic reticulum,GO:0005788//endoplasmic reticulum lumen,GO:0042470//melanosome	GO:0006457//protein folding,GO:0006950//response to stress,GO:0030433//ER-associated ubiquitin-dependent protein catabolic process	GO:0000166//nucleotide binding,GO:0005524//ATP binding,GO:0051082//unfolded protein binding
Chloride intracellular channel protein 1 (Fragment)	Q29238	GO:0005634//nucleus,GO:0005737//cytoplasm,GO:0005886//plasma membrane,GO:0016020//membrane,GO:0016021//integral component of membrane,GO:0031965//nuclear membrane,GO:0034707//chloride channel complex	GO:0006810//transport,GO:0006811//ion transport,GO:0006821//chloride transport,GO:0034765//regulation of ion transmembrane transport,GO:0051726//regulation of cell cycle,GO:1902476//chloride transmembrane transport	GO:0005244//voltage-gated ion channel activity,GO:0005254//chloride channel activity
2'-5'-oligoadenylate synthase 1	Q29599	GO:0005576//extracellular region,GO:0005634//nucleus,GO:0005737//cytoplasm,GO:0005739//mitochondrion,GO:0005783//endoplasmic reticulum,GO:0043231//intracellular membrane-bounded organelle	GO:0002376//immune system process,GO:0006164//purine nucleotide biosynthetic process,GO:0006955//immune response,GO:0045071//negative regulation of viral genome replication,GO:0045087//innate immune response,GO:0051607//defense response to virus	GO:0000166//nucleotide binding,GO:0001730//2'-5'-oligoadenylate synthetase activity,GO:0003723//RNA binding,GO:0003725//double-stranded RNA binding,GO:0005524//ATP binding,GO:0016740//transferase activity,GO:0016779//nucleotidyltransferase activity,GO:0046872//metal ion binding
Serine/arginine-rich splicing factor 1	Q3YLA6	GO:0005634//nucleus,GO:0005654//nucleoplasm,GO:0005681//spliceosomal complex,GO:0005737//cytoplasm,GO:0016607//nuclear speck,GO:0035145//exon-exon junction complex,GO:0070062//extracellular exosome,GO:0071013//catalytic step 2 spliceosome	GO:0000395//mRNA 5'-splice site recognition,GO:0001701//in utero embryonic development,GO:0006355//regulation of transcription, DNA-templated,GO:0006397//mRNA processing,GO:0006417//regulation of translation,GO:0008380//RNA splicing,GO:0043488//regulation of mRNA stability,GO:0048024//regulation of mRNA splicing, via spliceosome,GO:0060048//cardiac muscle contraction	GO:0000166//nucleotide binding,GO:0003676//nucleic acid binding,GO:0003723//RNA binding,GO:0003729//mRNA binding,GO:0044822//poly(A) RNA binding,GO:0050733//RS domain binding
Xaa-Pro aminopeptidase 2	Q95333	GO:0005886//plasma membrane,GO:0016020//membrane,GO:0031225//anchored component of membrane,GO:0070062//extracellular exosome	GO:0006508//proteolysis	GO:0004177//aminopeptidase activity,GO:0008233//peptidase activity,GO:0008237//metallopeptidase activity,GO:0016787//hydrolase activity,GO:0046872//metal ion binding
heat shock protein 90kDa alpha (cytosolic), class B member 1	F1RQU2	GO:0005622//intracellular,GO:0005737//cytoplasm,GO:0005739//mitochondrion,GO:0008180//COP9 signalosome,GO:0016020//membrane,GO:0070062//extracellular exosome	GO:0001890//placenta development,GO:0006457//protein folding,GO:0006950//response to stress,GO:0032435//negative regulation of proteasomal ubiquitin-dependent protein catabolic process,GO:0060334//regulation of interferon-gamma-mediated signaling pathway,GO:0060338//regulation of type I interferon-mediated signaling pathway,GO:0071353//cellular response to interleukin-4	GO:0003725//double-stranded RNA binding,GO:0005524//ATP binding,GO:0019900//kinase binding,GO:0023026//MHC class II protein complex binding,GO:0044822//poly(A) RNA binding,GO:0051082//unfolded protein binding

## Sheet: downregulation in YN13 group
Protein Name	Accession	GO Cellular Component	GO Biological Process	GO Molecular Function
Actin-related protein 2-like protein	B5APU3	GO:0005737//cytoplasm,GO:0005856//cytoskeleton,GO:0005885//Arp2/3 protein complex,GO:0005925//focal adhesion,GO:0005938//cell cortex,GO:0016020//membrane,GO:0030478//actin cap,GO:0070062//extracellular exosome	GO:0007015//actin filament organization,GO:0007163//establishment or maintenance of cell polarity,GO:0008356//asymmetric cell division,GO:0016344//meiotic chromosome movement towards spindle pole,GO:0016482//cytoplasmic transport,GO:0030036//actin cytoskeleton organization,GO:0033206//meiotic cytokinesis,GO:0034314//Arp2/3 complex-mediated actin nucleation,GO:0042384//cilium assembly,GO:0051321//…	GO:0005200//structural constituent of cytoskeleton,GO:0005524//ATP binding,GO:0051015//actin filament binding
L-aromatic dopa decarboxylase splice variant 1	B5KFA1		GO:0006520//cellular amino acid metabolic process,GO:0019752//carboxylic acid metabolic process	GO:0003824//catalytic activity,GO:0016829//lyase activity,GO:0016831//carboxy-lyase activity,GO:0030170//pyridoxal phosphate binding
Solute carrier family 9 (Sodium/hydrogen exchanger) member 3 regulator 1	B8XH67	GO:0005737//cytoplasm,GO:0005813//centrosome,GO:0005886//plasma membrane,GO:0005902//microvillus,GO:0012505//endomembrane system,GO:0016020//membrane,GO:0016324//apical plasma membrane,GO:0031526//brush border membrane,GO:0031982//vesicle,GO:0043231//intracellular membrane-bounded organelle,GO:0045177//apical part of cell,GO:0070062//extracellular exosome,GO:0071944//cell periphery,GO:0097225//sp…	GO:0003096//renal sodium ion transport,GO:0007191//adenylate cyclase-activating dopamine receptor signaling pathway,GO:0008285//negative regulation of cell proliferation,GO:0010642//negative regulation of platelet-derived growth factor receptor signaling pathway,GO:0010766//negative regulation of sodium ion transport,GO:0014067//negative regulation of phosphatidylinositol 3-kinase signaling,GO:00…	GO:0005102//receptor binding,GO:0008013//beta-catenin binding,GO:0017081//chloride channel regulator activity,GO:0019902//phosphatase binding,GO:0030165//PDZ domain binding,GO:0031698//beta-2 adrenergic receptor binding,GO:0043621//protein self-association,GO:0050780//dopamine receptor binding,GO:0070851//growth factor receptor binding
Granzyme B	B8XTR7	GO:0005737//cytoplasm,GO:0016020//membrane,GO:0043231//intracellular membrane-bounded organelle	GO:0006508//proteolysis,GO:0006955//immune response,GO:0008626//granzyme-mediated apoptotic signaling pathway,GO:0016485//protein processing	GO:0004252//serine-type endopeptidase activity,GO:0008233//peptidase activity,GO:0008236//serine-type peptidase activity,GO:0016787//hydrolase activity
Phosphoenolpyruvate carboxykinase 2	C5I4T6	GO:0005739//mitochondrion,GO:0070062//extracellular exosome	GO:0006094//gluconeogenesis,GO:0016310//phosphorylation	GO:0004611//phosphoenolpyruvate carboxykinase activity,GO:0004613//phosphoenolpyruvate carboxykinase (GTP) activity,GO:0005525//GTP binding,GO:0016301//kinase activity,GO:0017076//purine nucleotide binding
Protein disulfide isomerase P5	E1CAJ6	GO:0005793//endoplasmic reticulum-Golgi intermediate compartment,GO:0070062//extracellular exosome	GO:0006457//protein folding,GO:0034976//response to endoplasmic reticulum stress,GO:0045454//cell redox homeostasis	GO:0003756//protein disulfide isomerase activity,GO:0016853//isomerase activity
Fascin	F1RFN9	GO:0005737//cytoplasm,GO:0005856//cytoskeleton	GO:0007015//actin filament organization,GO:0016477//cell migration,GO:0030036//actin cytoskeleton organization	GO:0003779//actin binding,GO:0030674//protein binding, bridging,GO:0051015//actin filament binding
PDZ and LIM domain 4	F1RJV5			GO:0008270//zinc ion binding,GO:0046872//metal ion binding
carboxypeptidase B2 (plasma)	F1RK01	GO:0070062//extracellular exosome	GO:0006508//proteolysis	GO:0004180//carboxypeptidase activity,GO:0004181//metallocarboxypeptidase activity,GO:0008270//zinc ion binding
cytochrome c oxidase subunit VIb polypeptide 1 (ubiquitous)	F1RLH7	GO:0005739//mitochondrion	GO:1902600//hydrogen ion transmembrane transport	GO:0004129//cytochrome-c oxidase activity
Butyrophilin-like protein 2	F1RQ42	GO:0016020//membrane,GO:0016021//integral component of membrane
ectonucleotide pyrophosphatase/phosphodiesterase 4 (putative)	F1RQS0		GO:0008152//metabolic process,GO:0030194//positive regulation of blood coagulation	GO:0003824//catalytic activity,GO:0047710//bis(5'-adenosyl)-triphosphatase activity
glial fibrillary acidic protein	F1RR02	GO:0005737//cytoplasm,GO:0005882//intermediate filament,GO:0016020//membrane,GO:0042995//cell projection,GO:0044297//cell body,GO:0097449//astrocyte projection,GO:0097450//astrocyte end-foot	GO:0010625//positive regulation of Schwann cell proliferation,GO:0010977//negative regulation of neuron projection development,GO:0014002//astrocyte development,GO:0030198//extracellular matrix organization,GO:0031102//neuron projection regeneration,GO:0045103//intermediate filament-based process,GO:0045109//intermediate filament organization,GO:0051580//regulation of neurotransmitter uptake,GO:0…	GO:0005198//structural molecule activity
acetyl-CoA acyltransferase 1	F1RRB7		GO:0008152//metabolic process	GO:0003824//catalytic activity,GO:0016740//transferase activity,GO:0016746//transferase activity, transferring acyl groups,GO:0016747//transferase activity, transferring acyl groups other than amino-acyl groups
LPS-responsive vesicle trafficking, beach and anchor containing	F1RS89	GO:0005622//intracellular,GO:0012505//endomembrane system,GO:0019898//extrinsic component of membrane	GO:0016197//endosomal transport	GO:0005543//phospholipid binding
ADP-ribosylation factor interacting protein 1	F1RSB0	GO:0000139//Golgi membrane,GO:0005737//cytoplasm,GO:0005829//cytosol,GO:0032588//trans-Golgi network membrane	GO:0006886//intracellular protein transport,GO:0034315//regulation of Arp2/3 complex-mediated actin nucleation,GO:0050708//regulation of protein secretion	GO:0019904//protein domain specific binding,GO:0070273//phosphatidylinositol-4-phosphate binding
maestro heat-like repeat family member 1	F1RSL4
biphenyl hydrolase-like (serine hydrolase)	F1RWY7	GO:0005739//mitochondrion,GO:0070062//extracellular exosome
2,4-dienoyl CoA reductase 1, mitochondrial	F1RXF3	GO:0005634//nucleus,GO:0005654//nucleoplasm,GO:0005737//cytoplasm,GO:0005739//mitochondrion,GO:0070062//extracellular exosome	GO:0006635//fatty acid beta-oxidation,GO:0051289//protein homotetramerization	GO:0008670//2,4-dienoyl-CoA reductase (NADPH) activity,GO:0070402//NADPH binding
Ornithine carbamoyltransferase, mitochondrial	F1RXQ9	GO:0005737//cytoplasm,GO:0005739//mitochondrion,GO:0005743//mitochondrial inner membrane	GO:0000050//urea cycle,GO:0006520//cellular amino acid metabolic process,GO:0006593//ornithine catabolic process,GO:0019240//citrulline biosynthetic process,GO:0042450//arginine biosynthetic process via ornithine,GO:0097272//ammonia homeostasis	GO:0004585//ornithine carbamoyltransferase activity,GO:0016597//amino acid binding,GO:0016740//transferase activity,GO:0016743//carboxyl- or carbamoyltransferase activity
pyruvate dehyrogenase phosphatase catalytic subunit 1	F1RY43	GO:0005739//mitochondrion	GO:0006470//protein dephosphorylation,GO:0035970//peptidyl-threonine dephosphorylation	GO:0003824//catalytic activity,GO:0004721//phosphoprotein phosphatase activity,GO:0004722//protein serine/threonine phosphatase activity,GO:0016787//hydrolase activity,GO:0046872//metal ion binding
NAD synthetase 1	F1RY91		GO:0009435//NAD biosynthetic process	GO:0003952//NAD+ synthase (glutamine-hydrolyzing) activity,GO:0005524//ATP binding
N-acylethanolamine acid amidase	F1RYU7	GO:0005737//cytoplasm,GO:0005764//lysosome,GO:0070062//extracellular exosome	GO:0006629//lipid metabolic process	GO:0008134//transcription factor binding,GO:0016810//hydrolase activity, acting on carbon-nitrogen (but not peptide) bonds
microtubule associated monooxygenase, calponin and LIM domain containing 1	F1RZP9	GO:0005737//cytoplasm	GO:0001933//negative regulation of protein phosphorylation,GO:0007010//cytoskeleton organization,GO:0019417//sulfur oxidation,GO:0030042//actin filament depolymerization,GO:0043066//negative regulation of apoptotic process,GO:0043154//negative regulation of cysteine-type endopeptidase activity involved in apoptotic process,GO:0055114//oxidation-reduction process	GO:0003779//actin binding,GO:0004497//monooxygenase activity,GO:0008270//zinc ion binding,GO:0016709//oxidoreductase activity, acting on paired donors, with incorporation or reduction of molecular oxygen, NAD(P)H as one donor, and incorporation of one atom of oxygen,GO:0017124//SH3 domain binding,GO:0017137//Rab GTPase binding,GO:0046872//metal ion binding,GO:0071949//FAD binding
UBX domain protein 4	F1S0D8	GO:0005737//cytoplasm,GO:0005783//endoplasmic reticulum
V-type proton ATPase subunit a	F1S0R1	GO:0000220//vacuolar proton-transporting V-type ATPase, V0 domain,GO:0005886//plasma membrane,GO:0016020//membrane,GO:0016021//integral component of membrane,GO:0016471//vacuolar proton-transporting V-type ATPase complex,GO:0033179//proton-transporting V-type ATPase, V0 domain	GO:0006810//transport,GO:0006811//ion transport,GO:0007035//vacuolar acidification,GO:0015986//ATP synthesis coupled proton transport,GO:0015991//ATP hydrolysis coupled proton transport,GO:0015992//proton transport,GO:0070072//vacuolar proton-transporting V-type ATPase complex assembly	GO:0015078//hydrogen ion transmembrane transporter activity,GO:0046961//proton-transporting ATPase activity, rotational mechanism,GO:0051117//ATPase binding
far upstream element (FUSE) binding protein 3	F1S0X8	GO:0005634//nucleus,GO:0005737//cytoplasm,GO:0016020//membrane	GO:0006351//transcription, DNA-templated,GO:0010628//positive regulation of gene expression,GO:0045893//positive regulation of transcription, DNA-templated,GO:0045944//positive regulation of transcription from RNA polymerase II promoter	GO:0000978//RNA polymerase II core promoter proximal region sequence-specific DNA binding,GO:0001077//RNA polymerase II core promoter proximal region sequence-specific DNA binding transcription factor activity involved in positive regulation of transcription,GO:0003676//nucleic acid binding,GO:0003723//RNA binding,GO:0044822//poly(A) RNA binding
argininosuccinate synthase 1	F1S0X9	GO:0005737//cytoplasm,GO:0070062//extracellular exosome	GO:0000050//urea cycle,GO:0000052//citrulline metabolic process,GO:0000053//argininosuccinate metabolic process,GO:0006526//arginine biosynthetic process,GO:0006531//aspartate metabolic process,GO:0045429//positive regulation of nitric oxide biosynthetic process,GO:0071499//cellular response to laminar fluid shear stress,GO:1903038//negative regulation of leukocyte cell-cell adhesion	GO:0004055//argininosuccinate synthase activity,GO:0005524//ATP binding,GO:0016597//amino acid binding,GO:0044822//poly(A) RNA binding
ethylmalonyl-CoA decarboxylase 1	F1S2X3		GO:0008152//metabolic process	GO:0003824//catalytic activity
Hydroxypyruvate isomerase	F1S325		GO:0008152//metabolic process	GO:0008903//hydroxypyruvate isomerase activity,GO:0016853//isomerase activity
guanylate binding protein 1, interferon-inducible	F1S4D7		GO:0008152//metabolic process	GO:0000166//nucleotide binding,GO:0003924//GTPase activity,GO:0005525//GTP binding
Interferon-induced guanylate-binding protein 2	F1S4D8		GO:0008152//metabolic process	GO:0000166//nucleotide binding,GO:0003924//GTPase activity,GO:0005525//GTP binding
family with sequence similarity 45, member A	F1S4P4
ADP-ribosyl cyclase/cyclic ADP-ribose hydrolase 1	F1S5D9	GO:0005886//plasma membrane,GO:0009986//cell surface,GO:0016020//membrane,GO:0070062//extracellular exosome	GO:0008152//metabolic process,GO:0030890//positive regulation of B cell proliferation,GO:0042493//response to drug,GO:0043066//negative regulation of apoptotic process,GO:0045892//negative regulation of transcription, DNA-templated,GO:0045893//positive regulation of transcription, DNA-templated,GO:0050853//B cell receptor signaling pathway	GO:0003953//NAD+ nucleosidase activity,GO:0016798//hydrolase activity, acting on glycosyl bonds,GO:0016849//phosphorus-oxygen lyase activity
protein phosphatase, Mg2+/Mn2+ dependent, 1B	F1S5K0		GO:0006470//protein dephosphorylation,GO:0032688//negative regulation of interferon-beta production,GO:0035970//peptidyl-threonine dephosphorylation,GO:0042347//negative regulation of NF-kappaB import into nucleus,GO:0043124//negative regulation of I-kappaB kinase/NF-kappaB signaling,GO:0050687//negative regulation of defense response to virus	GO:0000287//magnesium ion binding,GO:0003824//catalytic activity,GO:0004721//phosphoprotein phosphatase activity,GO:0004722//protein serine/threonine phosphatase activity,GO:0016787//hydrolase activity,GO:0030145//manganese ion binding,GO:0046872//metal ion binding
laminin, gamma 1 (formerly LAMB2)	F1S663	GO:0005604//basement membrane,GO:0005605//basal lamina,GO:0031012//extracellular matrix,GO:0043259//laminin-10 complex,GO:0070062//extracellular exosome	GO:0006461//protein complex assembly,GO:0007155//cell adhesion,GO:0016477//cell migration,GO:0022617//extracellular matrix disassembly,GO:0031175//neuron projection development,GO:0031581//hemidesmosome assembly,GO:0034446//substrate adhesion-dependent cell spreading	GO:0005201//extracellular matrix structural constituent,GO:0043208//glycosphingolipid binding
Glutathione S-transferase	F1S7D3		GO:0008152//metabolic process	GO:0004364//glutathione transferase activity,GO:0016740//transferase activity
phosphoglucomutase 1	F1S814	GO:0005829//cytosol	GO:0005975//carbohydrate metabolic process,GO:0005978//glycogen biosynthetic process,GO:0006006//glucose metabolic process,GO:0019388//galactose catabolic process,GO:0071704//organic substance metabolic process	GO:0000287//magnesium ion binding,GO:0004614//phosphoglucomutase activity,GO:0016868//intramolecular transferase activity, phosphotransferases,GO:0046872//metal ion binding
Small integral membrane protein 24	F1S8E4	GO:0070062//extracellular exosome
Probable tRNA N6-adenosine threonylcarbamoyltransferase	F1S8H4	GO:0000408//EKC/KEOPS complex	GO:0070526//threonylcarbamoyladenosine biosynthetic process
Hsp40 homolog, subfamily B, member 4	F1S9T0	GO:0005654//nucleoplasm,GO:0005737//cytoplasm,GO:0005829//cytosol,GO:0005886//plasma membrane,GO:0070062//extracellular exosome	GO:0006457//protein folding	GO:0051082//unfolded protein binding,GO:0051087//chaperone binding
laminin, beta 1	F1SAE9	GO:0005578//proteinaceous extracellular matrix,GO:0005604//basement membrane,GO:0005605//basal lamina,GO:0005606//laminin-1 complex,GO:0005615//extracellular space,GO:0031012//extracellular matrix,GO:0043256//laminin complex,GO:0043259//laminin-10 complex,GO:0048471//perinuclear region of cytoplasm,GO:0070062//extracellular exosome	GO:0007162//negative regulation of cell adhesion,GO:0007566//embryo implantation,GO:0016477//cell migration,GO:0021812//neuronal-glial interaction involved in cerebral cortex radial glia guided migration,GO:0030335//positive regulation of cell migration,GO:0031175//neuron projection development,GO:0034446//substrate adhesion-dependent cell spreading,GO:0035987//endodermal cell differentiation,GO:…	GO:0005178//integrin binding,GO:0005201//extracellular matrix structural constituent,GO:0019899//enzyme binding,GO:0043208//glycosphingolipid binding
Sodium/potassium-transporting ATPase subunit alpha-1 (Fragment)	F1SAX3	GO:0005886//plasma membrane,GO:0005890//sodium:potassium-exchanging ATPase complex,GO:0016020//membrane,GO:0016021//integral component of membrane,GO:0016323//basolateral plasma membrane,GO:0016324//apical plasma membrane,GO:0030315//T-tubule,GO:0031982//vesicle,GO:0042383//sarcolemma,GO:0043234//protein complex,GO:0070062//extracellular exosome	GO:0002026//regulation of the force of heart contraction,GO:0006813//potassium ion transport,GO:0006814//sodium ion transport,GO:0006883//cellular sodium ion homeostasis,GO:0008217//regulation of blood pressure,GO:0010107//potassium ion import,GO:0016311//dephosphorylation,GO:0030007//cellular potassium ion homeostasis,GO:0031947//negative regulation of glucocorticoid biosynthetic process,GO:0036…	GO:0000166//nucleotide binding,GO:0005391//sodium:potassium-exchanging ATPase activity,GO:0005524//ATP binding,GO:0016787//hydrolase activity,GO:0016791//phosphatase activity,GO:0046872//metal ion binding,GO:0051087//chaperone binding,GO:1990239//steroid hormone binding
Sorbin and SH3 domain-containing protein 1	F1SC49	GO:0001725//stress fiber,GO:0005634//nucleus,GO:0005654//nucleoplasm,GO:0005737//cytoplasm,GO:0005813//centrosome,GO:0005886//plasma membrane,GO:0005899//insulin receptor complex,GO:0005925//focal adhesion	GO:0007015//actin filament organization,GO:0008286//insulin receptor signaling pathway	GO:0005158//insulin receptor binding,GO:0019901//protein kinase binding
Carboxypeptidase	F1SC70	GO:0005739//mitochondrion	GO:0006508//proteolysis	GO:0004180//carboxypeptidase activity,GO:0004185//serine-type carboxypeptidase activity,GO:0008233//peptidase activity,GO:0016787//hydrolase activity
myoferlin	F1SC82	GO:0016021//integral component of membrane	GO:0007520//myoblast fusion
trans-2,3-enoyl-CoA reductase	F1SCF9	GO:0005634//nucleus,GO:0005737//cytoplasm,GO:0005783//endoplasmic reticulum,GO:0016020//membrane,GO:0016021//integral component of membrane,GO:0030176//integral component of endoplasmic reticulum membrane	GO:0006629//lipid metabolic process,GO:0030497//fatty acid elongation,GO:0042761//very long-chain fatty acid biosynthetic process,GO:0055114//oxidation-reduction process	GO:0016627//oxidoreductase activity, acting on the CH-CH group of donors
3'-phosphoadenosine 5'-phosphosulfate synthase 2	F1SCZ4		GO:0000103//sulfate assimilation,GO:0007596//blood coagulation,GO:0016310//phosphorylation,GO:0050428//3'-phosphoadenosine 5'-phosphosulfate biosynthetic process,GO:0060348//bone development	GO:0004020//adenylylsulfate kinase activity,GO:0004781//sulfate adenylyltransferase (ATP) activity,GO:0005524//ATP binding
ornithine aminotransferase	F1SDP3	GO:0005739//mitochondrion	GO:0008152//metabolic process,GO:0034214//protein hexamerization	GO:0003824//catalytic activity,GO:0004587//ornithine-oxo-acid transaminase activity,GO:0008483//transaminase activity,GO:0030170//pyridoxal phosphate binding
elastin microfibril interfacer 1	F1SDQ5	GO:0005576//extracellular region,GO:0005578//proteinaceous extracellular matrix,GO:0005581//collagen trimer,GO:0031012//extracellular matrix,GO:0070062//extracellular exosome	GO:0010811//positive regulation of cell-substrate adhesion,GO:0030198//extracellular matrix organization	GO:0030023//extracellular matrix constituent conferring elasticity,GO:0042802//identical protein binding
arachidonate 5-lipoxygenase	F1SDU7	GO:0005615//extracellular space,GO:0005634//nucleus,GO:0005635//nuclear envelope,GO:0005641//nuclear envelope lumen,GO:0005737//cytoplasm,GO:0005829//cytosol,GO:0016363//nuclear matrix,GO:0031965//nuclear membrane	GO:0002540//leukotriene production involved in inflammatory response,GO:0006691//leukotriene metabolic process,GO:0006954//inflammatory response,GO:0019370//leukotriene biosynthetic process,GO:0055114//oxidation-reduction process	GO:0004051//arachidonate 5-lipoxygenase activity,GO:0005506//iron ion binding,GO:0016491//oxidoreductase activity,GO:0016702//oxidoreductase activity, acting on single donors with incorporation of molecular oxygen, incorporation of two atoms of oxygen,GO:0046872//metal ion binding,GO:0051213//dioxygenase activity
Adseverin	F1SF64	GO:0070062//extracellular exosome	GO:0008285//negative regulation of cell proliferation,GO:0043065//positive regulation of apoptotic process,GO:0045654//positive regulation of megakaryocyte differentiation,GO:0051014//actin filament severing	GO:0003779//actin binding,GO:0005509//calcium ion binding,GO:0051015//actin filament binding
nidogen 2 (osteonidogen)	F1SFF3	GO:0005578//proteinaceous extracellular matrix,GO:0005604//basement membrane,GO:0031012//extracellular matrix,GO:0070062//extracellular exosome	GO:0007160//cell-matrix adhesion	GO:0005509//calcium ion binding
Alpha-1,4 glucan phosphorylase	F1SFF8	GO:0005737//cytoplasm,GO:0005886//plasma membrane,GO:0070062//extracellular exosome	GO:0005975//carbohydrate metabolic process,GO:0005977//glycogen metabolic process,GO:0005980//glycogen catabolic process,GO:0042593//glucose homeostasis,GO:0070266//necroptotic process	GO:0002060//purine nucleobase binding,GO:0004645//phosphorylase activity,GO:0005524//ATP binding,GO:0008144//drug binding,GO:0008184//glycogen phosphorylase activity,GO:0016208//AMP binding,GO:0016740//transferase activity,GO:0016757//transferase activity, transferring glycosyl groups,GO:0019842//vitamin binding,GO:0030170//pyridoxal phosphate binding,GO:0032052//bile acid binding
Alpha-2-HS-glycoprotein (Fragment)	F1SFI7	GO:0005615//extracellular space,GO:0070062//extracellular exosome,GO:0072562//blood microparticle	GO:0001503//ossification,GO:0006953//acute-phase response,GO:0010951//negative regulation of endopeptidase activity,GO:0030502//negative regulation of bone mineralization,GO:0050727//regulation of inflammatory response,GO:0050766//positive regulation of phagocytosis	GO:0004869//cysteine-type endopeptidase inhibitor activity
Succinyl-CoA ligase [GDP-forming] subunit beta, mitochondrial	F1SFR6	GO:0005739//mitochondrion,GO:0005886//plasma membrane	GO:0008152//metabolic process	GO:0000166//nucleotide binding,GO:0003824//catalytic activity,GO:0005524//ATP binding,GO:0016874//ligase activity
keratin 1, type II	F1SGG3	GO:0005615//extracellular space,GO:0005634//nucleus,GO:0005882//intermediate filament,GO:0016020//membrane,GO:0031012//extracellular matrix,GO:0045095//keratin filament,GO:0070062//extracellular exosome,GO:0072562//blood microparticle	GO:0001867//complement activation, lectin pathway,GO:0001895//retina homeostasis,GO:0050728//negative regulation of inflammatory response,GO:0061436//establishment of skin barrier	GO:0005198//structural molecule activity,GO:0030246//carbohydrate binding
keratin 75, type II	F1SGI7	GO:0005622//intracellular,GO:0005882//intermediate filament,GO:0045095//keratin filament,GO:0070062//extracellular exosome	GO:0002244//hematopoietic progenitor cell differentiation	GO:0005198//structural molecule activity
Sucrase-isomaltase, intestinal	F1SH47	GO:0016020//membrane,GO:0070062//extracellular exosome	GO:0005975//carbohydrate metabolic process,GO:0008152//metabolic process	GO:0003824//catalytic activity,GO:0004553//hydrolase activity, hydrolyzing O-glycosyl compounds,GO:0016787//hydrolase activity,GO:0016798//hydrolase activity, acting on glycosyl bonds,GO:0030246//carbohydrate binding
NADH dehydrogenase (ubiquinone) Fe-S protein 1, 75kDa (NADH-coenzyme Q reductase)	F1SHD7	GO:0005739//mitochondrion,GO:0005747//mitochondrial respiratory chain complex I,GO:0005758//mitochondrial intermembrane space,GO:0016020//membrane	GO:0008637//apoptotic mitochondrial changes,GO:0042773//ATP synthesis coupled electron transport,GO:0045333//cellular respiration,GO:0046034//ATP metabolic process,GO:0051881//regulation of mitochondrial membrane potential,GO:0055114//oxidation-reduction process,GO:0072593//reactive oxygen species metabolic process	GO:0008137//NADH dehydrogenase (ubiquinone) activity,GO:0009055//electron carrier activity,GO:0016491//oxidoreductase activity,GO:0016651//oxidoreductase activity, acting on NAD(P)H,GO:0051536//iron-sulfur cluster binding
Pyruvate kinase (Fragment)	F1SHL9	GO:0005634//nucleus,GO:0005737//cytoplasm,GO:0005739//mitochondrion,GO:0005886//plasma membrane,GO:0005929//cilium,GO:0031012//extracellular matrix,GO:0031982//vesicle,GO:0070062//extracellular exosome	GO:0006096//glycolytic process,GO:0012501//programmed cell death,GO:0016310//phosphorylation	GO:0000287//magnesium ion binding,GO:0003824//catalytic activity,GO:0004743//pyruvate kinase activity,GO:0016301//kinase activity,GO:0016740//transferase activity,GO:0023026//MHC class II protein complex binding,GO:0030955//potassium ion binding,GO:0044822//poly(A) RNA binding
septin 2	F1SIP0	GO:0005634//nucleus,GO:0005654//nucleoplasm,GO:0005730//nucleolus,GO:0005737//cytoplasm,GO:0005886//plasma membrane,GO:0009986//cell surface,GO:0015629//actin cytoskeleton,GO:0035869//ciliary transition zone,GO:0042995//cell projection,GO:0045202//synapse,GO:0060170//ciliary membrane,GO:0070062//extracellular exosome	GO:0002036//regulation of L-glutamate transport,GO:0007049//cell cycle,GO:0007224//smoothened signaling pathway,GO:0032880//regulation of protein localization,GO:0042384//cilium assembly,GO:0050790//regulation of catalytic activity,GO:0051301//cell division	GO:0000166//nucleotide binding,GO:0005525//GTP binding,GO:0030234//enzyme regulator activity,GO:0032947//protein complex scaffold
phosphoglucomutase 5	F1SJE6	GO:0001725//stress fiber,GO:0005914//spot adherens junction,GO:0005925//focal adhesion,GO:0009898//cytoplasmic side of plasma membrane,GO:0014704//intercalated disc,GO:0016010//dystrophin-associated glycoprotein complex,GO:0030018//Z disc,GO:0042383//sarcolemma,GO:0043034//costamere,GO:0005829//cytosol	GO:0005975//carbohydrate metabolic process,GO:0071704//organic substance metabolic process,GO:0005978//glycogen biosynthetic process,GO:0006006//glucose metabolic process,GO:0019388//galactose catabolic process	GO:0000287//magnesium ion binding,GO:0016868//intramolecular transferase activity, phosphotransferases,GO:0046872//metal ion binding,GO:0004614//phosphoglucomutase activity
N-acetylgalactosaminidase, alpha-	F1SJP9	GO:0005737//cytoplasm	GO:0005975//carbohydrate metabolic process,GO:0008152//metabolic process,GO:0009311//oligosaccharide metabolic process,GO:0016139//glycoside catabolic process,GO:0046477//glycosylceramide catabolic process	GO:0003824//catalytic activity,GO:0004553//hydrolase activity, hydrolyzing O-glycosyl compounds,GO:0004557//alpha-galactosidase activity,GO:0016787//hydrolase activity,GO:0016798//hydrolase activity, acting on glycosyl bonds
ubiquinol-cytochrome c reductase core protein I	F1SKM0	GO:0005739//mitochondrion,GO:0005743//mitochondrial inner membrane	GO:0006122//mitochondrial electron transport, ubiquinol to cytochrome c	GO:0003824//catalytic activity,GO:0046872//metal ion binding
erythrocyte membrane protein band 4.1-like 3	F1SM86	GO:0005737//cytoplasm,GO:0005856//cytoskeleton,GO:0005886//plasma membrane,GO:0005911//cell-cell junction,GO:0019898//extrinsic component of membrane,GO:0030673//axolemma,GO:0033270//paranode region of axon,GO:0044224//juxtaparanode region of axon	GO:0001558//regulation of cell growth,GO:0002175//protein localization to paranode region of axon,GO:0007010//cytoskeleton organization,GO:0007016//cytoskeletal anchoring at plasma membrane,GO:0008360//regulation of cell shape,GO:0030866//cortical actin cytoskeleton organization,GO:0030913//paranodal junction assembly,GO:0043217//myelin maintenance,GO:0048812//neuron projection morphogenesis,GO:0…	GO:0008092//cytoskeletal protein binding
nucleic acid binding protein 1	F1SN32	GO:0005634//nucleus,GO:0005654//nucleoplasm,GO:0005737//cytoplasm,GO:0070876//SOSS complex	GO:0000724//double-strand break repair via homologous recombination,GO:0006281//DNA repair,GO:0006974//cellular response to DNA damage stimulus,GO:0007093//mitotic cell cycle checkpoint,GO:0010212//response to ionizing radiation	GO:0003676//nucleic acid binding,GO:0003723//RNA binding
NAD kinase 2, mitochondrial	F1SNB7	GO:0005739//mitochondrion	GO:0006741//NADP biosynthetic process,GO:0008152//metabolic process,GO:0016310//phosphorylation,GO:0019674//NAD metabolic process	GO:0003951//NAD+ kinase activity,GO:0042803//protein homodimerization activity
M-phase phosphoprotein 10 (U3 small nucleolar ribonucleoprotein)	F1SNQ9	GO:0005634//nucleus,GO:0005730//nucleolus,GO:0005732//small nucleolar ribonucleoprotein complex,GO:0032040//small-subunit processome,GO:0034457//Mpp10 complex	GO:0006364//rRNA processing,GO:0010923//negative regulation of phosphatase activity	GO:0044822//poly(A) RNA binding
laminin, beta 2 (laminin S)	F1SPT5	GO:0005604//basement membrane,GO:0005605//basal lamina,GO:0005608//laminin-3 complex,GO:0031012//extracellular matrix,GO:0043256//laminin complex,GO:0045202//synapse,GO:0070062//extracellular exosome	GO:0000904//cell morphogenesis involved in differentiation,GO:0007411//axon guidance,GO:0007528//neuromuscular junction development,GO:0007601//visual perception,GO:0014002//astrocyte development,GO:0014044//Schwann cell development,GO:0031175//neuron projection development,GO:0048677//axon extension involved in regeneration,GO:0050808//synapse organization,GO:0060041//retina development in camer…	GO:0005178//integrin binding
actin related protein 2/3 complex, subunit 4, 20kDa	F1SQE6	GO:0005885//Arp2/3 protein complex,GO:0015629//actin cytoskeleton,GO:0070062//extracellular exosome	GO:0030041//actin filament polymerization,GO:0034314//Arp2/3 complex-mediated actin nucleation	GO:0005200//structural constituent of cytoskeleton,GO:0019899//enzyme binding,GO:0030674//protein binding, bridging
Rho GDP dissociation inhibitor (GDI) beta	F1SQW8	GO:0005737//cytoplasm,GO:0070062//extracellular exosome	GO:0050790//regulation of catalytic activity	GO:0005094//Rho GDP-dissociation inhibitor activity
Hsp40 homolog, subfamily B, member 2	F1SR79	GO:0000502//proteasome complex,GO:0005634//nucleus,GO:0005829//cytosol,GO:0016234//inclusion body	GO:0008285//negative regulation of cell proliferation,GO:0030308//negative regulation of cell growth,GO:0030433//ER-associated ubiquitin-dependent protein catabolic process,GO:0031398//positive regulation of protein ubiquitination,GO:0032436//positive regulation of proteasomal ubiquitin-dependent protein catabolic process,GO:0042026//protein refolding,GO:0090084//negative regulation of inclusion …	GO:0030544//Hsp70 protein binding,GO:0031593//polyubiquitin binding,GO:0051082//unfolded protein binding,GO:0051087//chaperone binding,GO:0070628//proteasome binding
family with sequence similarity 134, member A	F1SR88
Villin-1	F1SRY3	GO:0001726//ruffle,GO:0005902//microvillus,GO:0030027//lamellipodium,GO:0030175//filopodium,GO:0032432//actin filament bundle,GO:0032433//filopodium tip,GO:0070062//extracellular exosome	GO:0007010//cytoskeleton organization,GO:0007173//epidermal growth factor receptor signaling pathway,GO:0008360//regulation of cell shape,GO:0009617//response to bacterium,GO:0010634//positive regulation of epithelial cell migration,GO:0030041//actin filament polymerization,GO:0030042//actin filament depolymerization,GO:0030335//positive regulation of cell migration,GO:0030855//epithelial cell di…	GO:0003779//actin binding,GO:0005509//calcium ion binding,GO:0005546//phosphatidylinositol-4,5-bisphosphate binding,GO:0035727//lysophosphatidic acid binding,GO:0042802//identical protein binding,GO:0042803//protein homodimerization activity,GO:0043027//cysteine-type endopeptidase inhibitor activity involved in apoptotic process,GO:0051015//actin filament binding
aldolase B, fructose-bisphosphate	F1SSB4		GO:0006096//glycolytic process	GO:0003824//catalytic activity,GO:0004332//fructose-bisphosphate aldolase activity,GO:0016829//lyase activity
Fructose-bisphosphate aldolase (Fragment)	F1SSB5		GO:0006096//glycolytic process	GO:0003824//catalytic activity,GO:0004332//fructose-bisphosphate aldolase activity,GO:0016829//lyase activity
heparan sulfate proteoglycan 2	F1SU03	GO:0031012//extracellular matrix
asporin	F1SUE4	GO:0005578//proteinaceous extracellular matrix,GO:0031012//extracellular matrix	GO:0030282//bone mineralization,GO:0030512//negative regulation of transforming growth factor beta receptor signaling pathway,GO:0070171//negative regulation of tooth mineralization	GO:0005509//calcium ion binding,GO:0005518//collagen binding
hexokinase domain containing 1	F1SUF3	GO:0005829//cytosol	GO:0001678//cellular glucose homeostasis,GO:0005975//carbohydrate metabolic process,GO:0006096//glycolytic process,GO:0016310//phosphorylation,GO:0046835//carbohydrate phosphorylation,GO:0051156//glucose 6-phosphate metabolic process	GO:0000166//nucleotide binding,GO:0004340//glucokinase activity,GO:0004396//hexokinase activity,GO:0005524//ATP binding,GO:0008865//fructokinase activity,GO:0016301//kinase activity,GO:0016740//transferase activity,GO:0016773//phosphotransferase activity, alcohol group as acceptor,GO:0019158//mannokinase activity
Radixin	F1SV14	GO:0001726//ruffle,GO:0005615//extracellular space,GO:0005737//cytoplasm,GO:0005856//cytoskeleton,GO:0005886//plasma membrane,GO:0005902//microvillus,GO:0005925//focal adhesion,GO:0019898//extrinsic component of membrane,GO:0030027//lamellipodium,GO:0030175//filopodium,GO:0032420//stereocilium,GO:0045177//apical part of cell,GO:0070062//extracellular exosome,GO:0071944//cell periphery	GO:0010628//positive regulation of gene expression,GO:0030033//microvillus assembly,GO:0045176//apical protein localization,GO:0061028//establishment of endothelial barrier	GO:0003779//actin binding,GO:0008092//cytoskeletal protein binding,GO:0044822//poly(A) RNA binding
Granulysin	F1SVC1		GO:0006629//lipid metabolic process
neurocalcin delta	F2Z561	GO:0005622//intracellular,GO:0070062//extracellular exosome	GO:0003073//regulation of systemic arterial blood pressure,GO:0019722//calcium-mediated signaling	GO:0003779//actin binding,GO:0005509//calcium ion binding,GO:0015631//tubulin binding,GO:0030276//clathrin binding,GO:0046872//metal ion binding
RAB8A, member RAS oncogene family	F2Z5I8	GO:0005654//nucleoplasm,GO:0005730//nucleolus,GO:0005768//endosome,GO:0005813//centrosome,GO:0005886//plasma membrane,GO:0005929//cilium,GO:0008021//synaptic vesicle,GO:0030140//trans-Golgi network transport vesicle,GO:0030667//secretory granule membrane,GO:0031513//nonmotile primary cilium,GO:0036064//ciliary basal body,GO:0045335//phagocytic vesicle,GO:0055037//recycling endosome,GO:0055038//re…	GO:0006886//intracellular protein transport,GO:0006904//vesicle docking involved in exocytosis,GO:0007264//small GTPase mediated signal transduction,GO:0008152//metabolic process,GO:0009306//protein secretion,GO:0015031//protein transport,GO:0016079//synaptic vesicle exocytosis,GO:0017157//regulation of exocytosis,GO:0032482//Rab protein signal transduction,GO:0032869//cellular response to insuli…	GO:0000166//nucleotide binding,GO:0003924//GTPase activity,GO:0005525//GTP binding,GO:0019003//GDP binding,GO:0031489//myosin V binding
Histone H3	F2Z5K9	GO:0000786//nucleosome,GO:0005634//nucleus,GO:0005694//chromosome,GO:0070062//extracellular exosome		GO:0003677//DNA binding,GO:0046982//protein heterodimerization activity
Protein S100	I3L5R6	GO:0001726//ruffle,GO:0005634//nucleus,GO:0043025//neuronal cell body,GO:0043231//intracellular membrane-bounded organelle,GO:0048471//perinuclear region of cytoplasm	GO:0007611//learning or memory,GO:0007613//memory,GO:0043123//positive regulation of I-kappaB kinase/NF-kappaB signaling,GO:0048168//regulation of neuronal synaptic plasticity	GO:0005509//calcium ion binding,GO:0008270//zinc ion binding,GO:0042802//identical protein binding,GO:0042803//protein homodimerization activity,GO:0044548//S100 protein binding,GO:0046872//metal ion binding,GO:0048306//calcium-dependent protein binding,GO:0050786//RAGE receptor binding
tripeptidyl peptidase I	I3L812	GO:0005739//mitochondrion,GO:0005764//lysosome,GO:0070062//extracellular exosome	GO:0006508//proteolysis,GO:0007040//lysosome organization,GO:0007399//nervous system development,GO:0007417//central nervous system development,GO:0030855//epithelial cell differentiation,GO:0043171//peptide catabolic process,GO:0045453//bone resorption,GO:0050885//neuromuscular process controlling balance	GO:0004175//endopeptidase activity,GO:0004252//serine-type endopeptidase activity,GO:0008233//peptidase activity,GO:0008236//serine-type peptidase activity,GO:0008240//tripeptidyl-peptidase activity,GO:0016787//hydrolase activity
GDP dissociation inhibitor 1	I3L893	GO:0005737//cytoplasm,GO:0030496//midbody	GO:0015031//protein transport,GO:0050790//regulation of catalytic activity,GO:0090315//negative regulation of protein targeting to membrane	GO:0005093//Rab GDP-dissociation inhibitor activity
transmembrane 9 superfamily member 2	I3L960	GO:0016021//integral component of membrane
integrin-linked kinase	I3L9C8	GO:0005654//nucleoplasm,GO:0005737//cytoplasm,GO:0005925//focal adhesion,GO:0016020//membrane,GO:0030027//lamellipodium,GO:0030054//cell junction	GO:0001658//branching involved in ureteric bud morphogenesis,GO:0006468//protein phosphorylation,GO:0007229//integrin-mediated signaling pathway,GO:0008284//positive regulation of cell proliferation,GO:0009966//regulation of signal transduction,GO:0010761//fibroblast migration,GO:0014044//Schwann cell development,GO:0018105//peptidyl-serine phosphorylation,GO:0021675//nerve development,GO:0022011…	GO:0004672//protein kinase activity,GO:0004674//protein serine/threonine kinase activity,GO:0005524//ATP binding,GO:0016772//transferase activity, transferring phosphorus-containing groups,GO:0019901//protein kinase binding
abhydrolase domain containing 14B	I3LAQ6	GO:0005634//nucleus,GO:0005730//nucleolus,GO:0005737//cytoplasm,GO:0005829//cytosol,GO:0070062//extracellular exosome	GO:0008152//metabolic process,GO:0045944//positive regulation of transcription from RNA polymerase II promoter	GO:0016787//hydrolase activity
vacuolar protein sorting 35 homolog (S. cerevisiae)	I3LBB2	GO:0005765//lysosomal membrane,GO:0005768//endosome,GO:0005770//late endosome,GO:0005829//cytosol,GO:0030904//retromer complex,GO:0070062//extracellular exosome,GO:0097422//tubular endosome	GO:0006886//intracellular protein transport,GO:0015031//protein transport,GO:0042147//retrograde transport, endosome to Golgi,GO:0045056//transcytosis,GO:1902823//negative regulation of late endosome to lysosome transport,GO:1990126//retrograde transport, endosome to plasma membrane	GO:0008565//protein transporter activity
enolase superfamily member 1	I3LC92		GO:0008152//metabolic process,GO:0009063//cellular amino acid catabolic process,GO:0044275//cellular carbohydrate catabolic process	GO:0000287//magnesium ion binding,GO:0003824//catalytic activity,GO:0050023//L-fuconate dehydratase activity
Cytochrome P450 2C42	I3LCZ8	GO:0005737//cytoplasm,GO:0043231//intracellular membrane-bounded organelle	GO:0006805//xenobiotic metabolic process,GO:0019373//epoxygenase P450 pathway,GO:0042738//exogenous drug catabolic process,GO:0055114//oxidation-reduction process	GO:0004497//monooxygenase activity,GO:0005506//iron ion binding,GO:0008392//arachidonic acid epoxygenase activity,GO:0008395//steroid hydroxylase activity,GO:0016491//oxidoreductase activity,GO:0016705//oxidoreductase activity, acting on paired donors, with incorporation or reduction of molecular oxygen,GO:0016712//oxidoreductase activity, acting on paired donors, with incorporation or reduction …
fission 1 (mitochondrial outer membrane) homolog (S. cerevisiae)	I3LD01	GO:0005739//mitochondrion,GO:0005779//integral component of peroxisomal membrane,GO:0005783//endoplasmic reticulum,GO:0005829//cytosol,GO:0016020//membrane,GO:0031307//integral component of mitochondrial outer membrane,GO:0043234//protein complex	GO:0000266//mitochondrial fission,GO:0000422//mitochondrion degradation,GO:0001836//release of cytochrome c from mitochondria,GO:0006626//protein targeting to mitochondrion,GO:0007204//positive regulation of cytosolic calcium ion concentration,GO:0008053//mitochondrial fusion,GO:0010821//regulation of mitochondrion organization,GO:0016559//peroxisome fission,GO:0032471//negative regulation of end…	GO:0005102//receptor binding
single immunoglobulin and toll-interleukin 1 receptor (TIR) domain	I3LD75		GO:0007165//signal transduction
keratin 10, type I	I3LDS3	GO:0005615//extracellular space,GO:0005634//nucleus,GO:0005737//cytoplasm,GO:0005882//intermediate filament,GO:0016020//membrane,GO:0045095//keratin filament,GO:0070062//extracellular exosome	GO:0030216//keratinocyte differentiation,GO:0030855//epithelial cell differentiation,GO:0071277//cellular response to calcium ion	GO:0005198//structural molecule activity
Carboxylesterase 3	I3LEI5	GO:0005615//extracellular space,GO:0070062//extracellular exosome	GO:0008152//metabolic process	GO:0016787//hydrolase activity,GO:0052689//carboxylic ester hydrolase activity
Bactericidal permeability-increasing protein	I3LFA0	GO:0005615//extracellular space,GO:0005737//cytoplasm,GO:0070062//extracellular exosome	GO:0006955//immune response,GO:0032715//negative regulation of interleukin-6 production,GO:0032717//negative regulation of interleukin-8 production,GO:0032720//negative regulation of tumor necrosis factor production,GO:0043031//negative regulation of macrophage activation,GO:0050829//defense response to Gram-negative bacterium	GO:0001530//lipopolysaccharide binding,GO:0008289//lipid binding
coactosin-like F-actin binding protein 1	I3LI44	GO:0005622//intracellular,GO:0070062//extracellular exosome	GO:0019370//leukotriene biosynthetic process,GO:0050832//defense response to fungus	GO:0003779//actin binding,GO:0019899//enzyme binding
Caspase	I3LIL3	GO:0005576//extracellular region,GO:0005737//cytoplasm,GO:0005739//mitochondrion,GO:0072557//IPAF inflammasome complex,GO:0072558//NLRP1 inflammasome complex,GO:0072559//NLRP3 inflammasome complex,GO:0097169//AIM2 inflammasome complex	GO:0001666//response to hypoxia,GO:0006508//proteolysis,GO:0006915//apoptotic process,GO:0009617//response to bacterium,GO:0010506//regulation of autophagy,GO:0016485//protein processing,GO:0032496//response to lipopolysaccharide,GO:0032611//interleukin-1 beta production,GO:0033198//response to ATP,GO:0042981//regulation of apoptotic process,GO:0043123//positive regulation of I-kappaB kinase/NF-k…	GO:0004175//endopeptidase activity,GO:0004197//cysteine-type endopeptidase activity,GO:0008233//peptidase activity,GO:0008234//cysteine-type peptidase activity,GO:0016787//hydrolase activity,GO:0097200//cysteine-type endopeptidase activity involved in execution phase of apoptosis
myosin IC	I3LIL4	GO:0005654//nucleoplasm,GO:0005737//cytoplasm,GO:0005739//mitochondrion,GO:0005886//plasma membrane,GO:0005902//microvillus,GO:0005903//brush border,GO:0009925//basal plasma membrane,GO:0016020//membrane,GO:0016328//lateral plasma membrane,GO:0016459//myosin complex,GO:0031941//filamentous actin,GO:0032420//stereocilium,GO:0045121//membrane raft,GO:0045160//myosin I complex,GO:0070062//extracellu…	GO:0006605//protein targeting,GO:0006612//protein targeting to membrane,GO:0006810//transport,GO:0008152//metabolic process,GO:0030335//positive regulation of cell migration,GO:0038089//positive regulation of cell migration by vascular endothelial growth factor signaling pathway,GO:0090314//positive regulation of protein targeting to membrane,GO:1900748//positive regulation of vascular endothelia…	GO:0000166//nucleotide binding,GO:0003774//motor activity,GO:0005102//receptor binding,GO:0005524//ATP binding,GO:0008022//protein C-terminus binding,GO:0017160//Ral GTPase binding
G protein-coupled receptor kinase interacting ArfGAP 2	I3LIY8		GO:0043547//positive regulation of GTPase activity	GO:0005096//GTPase activator activity
enoyl-CoA, hydratase/3-hydroxyacyl CoA dehydrogenase	I3LJ48	GO:0005739//mitochondrion,GO:0005777//peroxisome	GO:0006475//internal protein amino acid acetylation,GO:0008152//metabolic process	GO:0003824//catalytic activity,GO:0005102//receptor binding,GO:0019899//enzyme binding
cysteine and glycine-rich protein 1	I3LL97	GO:0005925//focal adhesion,GO:0070062//extracellular exosome	GO:0070527//platelet aggregation	GO:0008270//zinc ion binding,GO:0044822//poly(A) RNA binding,GO:0046872//metal ion binding
Myelin basic protein	I3LMX2			GO:0019911//structural constituent of myelin sheath
Solute carrier family 2, facilitated glucose transporter member 2 (Fragment)	I3LNT8	GO:0005737//cytoplasm,GO:0005886//plasma membrane,GO:0005887//integral component of plasma membrane,GO:0005903//brush border,GO:0016020//membrane,GO:0016021//integral component of membrane	GO:0006810//transport,GO:0015758//glucose transport,GO:0015992//proton transport,GO:0035428//hexose transmembrane transport,GO:0046323//glucose import,GO:0055085//transmembrane transport,GO:0070837//dehydroascorbic acid transport	GO:0005215//transporter activity,GO:0005351//sugar:proton symporter activity,GO:0005355//glucose transmembrane transporter activity,GO:0022857//transmembrane transporter activity,GO:0022891//substrate-specific transmembrane transporter activity,GO:0033300//dehydroascorbic acid transporter activity,GO:0055056//D-glucose transmembrane transporter activity
Tryptase	I3LPN0		GO:0006508//proteolysis	GO:0004252//serine-type endopeptidase activity,GO:0008233//peptidase activity,GO:0008236//serine-type peptidase activity,GO:0016787//hydrolase activity
collagen, type VI, alpha 2	I3LQ84	GO:0005576//extracellular region,GO:0005615//extracellular space,GO:0031012//extracellular matrix,GO:0031982//vesicle,GO:0042383//sarcolemma,GO:0043234//protein complex,GO:0070062//extracellular exosome	GO:0070208//protein heterotrimerization
ALG3, alpha-1,3- mannosyltransferase	I3LQI7	GO:0005783//endoplasmic reticulum,GO:0005789//endoplasmic reticulum membrane,GO:0016021//integral component of membrane	GO:0008152//metabolic process,GO:0097502//mannosylation	GO:0000033//alpha-1,3-mannosyltransferase activity,GO:0016758//transferase activity, transferring hexosyl groups
myosin, heavy chain 14, non-muscle	I3LRK1	GO:0016459//myosin complex	GO:0008152//metabolic process	GO:0003774//motor activity
Amine oxidase [flavin-containing] B	K7GKH7	GO:0005739//mitochondrion,GO:0005743//mitochondrial inner membrane,GO:0070062//extracellular exosome	GO:0021762//substantia nigra development,GO:0055114//oxidation-reduction process	GO:0016491//oxidoreductase activity
ATPase, class II, type 9A	K7GQ80	GO:0005768//endosome,GO:0005802//trans-Golgi network,GO:0005886//plasma membrane,GO:0016020//membrane,GO:0016021//integral component of membrane	GO:0006890//retrograde vesicle-mediated transport, Golgi to ER,GO:0006897//endocytosis,GO:0008152//metabolic process,GO:0015914//phospholipid transport,GO:0045332//phospholipid translocation	GO:0000166//nucleotide binding,GO:0000287//magnesium ion binding,GO:0004012//phospholipid-translocating ATPase activity,GO:0005524//ATP binding,GO:0016787//hydrolase activity
Hydroxyacyl-coenzyme A dehydrogenase, mitochondrial	P00348	GO:0005654//nucleoplasm,GO:0005737//cytoplasm,GO:0005739//mitochondrion,GO:0005743//mitochondrial inner membrane,GO:0005759//mitochondrial matrix	GO:0006629//lipid metabolic process,GO:0006631//fatty acid metabolic process,GO:0006635//fatty acid beta-oxidation,GO:0055114//oxidation-reduction process	GO:0003857//3-hydroxyacyl-CoA dehydrogenase activity,GO:0016491//oxidoreductase activity,GO:0070403//NAD+ binding
Aminopeptidase N	P15145	GO:0016020//membrane,GO:0016021//integral component of membrane	GO:0001525//angiogenesis,GO:0006508//proteolysis,GO:0007275//multicellular organismal development,GO:0016032//viral process,GO:0030154//cell differentiation,GO:0046718//viral entry into host cell	GO:0001618//virus receptor activity,GO:0004177//aminopeptidase activity,GO:0008233//peptidase activity,GO:0008237//metallopeptidase activity,GO:0008270//zinc ion binding,GO:0016787//hydrolase activity,GO:0046872//metal ion binding
Apolipoprotein A-I	P18648	GO:0005576//extracellular region,GO:0005615//extracellular space,GO:0030139//endocytic vesicle,GO:0031410//cytoplasmic vesicle,GO:0031982//vesicle,GO:0034361//very-low-density lipoprotein particle,GO:0034364//high-density lipoprotein particle,GO:0034366//spherical high-density lipoprotein particle,GO:0070062//extracellular exosome,GO:0072562//blood microparticle	GO:0001932//regulation of protein phosphorylation,GO:0001935//endothelial cell proliferation,GO:0002740//negative regulation of cytokine secretion involved in immune response,GO:0006629//lipid metabolic process,GO:0006644//phospholipid metabolic process,GO:0006656//phosphatidylcholine biosynthetic process,GO:0006695//cholesterol biosynthetic process,GO:0006810//transport,GO:0006869//lipid transpo…	GO:0001540//beta-amyloid binding,GO:0005319//lipid transporter activity,GO:0005543//phospholipid binding,GO:0008035//high-density lipoprotein particle binding,GO:0008289//lipid binding,GO:0015485//cholesterol binding,GO:0017127//cholesterol transporter activity,GO:0019899//enzyme binding,GO:0034190//apolipoprotein receptor binding,GO:0034191//apolipoprotein A-I receptor binding,GO:0042802//identi…
Gelsolin (Fragment)	P20305	GO:0005576//extracellular region,GO:0005737//cytoplasm,GO:0005829//cytosol,GO:0005856//cytoskeleton	GO:0030030//cell projection organization,GO:0030041//actin filament polymerization,GO:0045010//actin nucleation,GO:0051014//actin filament severing,GO:0051016//barbed-end actin filament capping,GO:0051693//actin filament capping,GO:0060271//cilium morphogenesis	GO:0003779//actin binding,GO:0005509//calcium ion binding,GO:0046872//metal ion binding
Sodium/glucose cotransporter 1 (Fragment)	P26429	GO:0016020//membrane,GO:0016021//integral component of membrane	GO:0006810//transport,GO:0006811//ion transport,GO:0006814//sodium ion transport,GO:0008643//carbohydrate transport,GO:0055085//transmembrane transport	GO:0005215//transporter activity,GO:0015293//symporter activity
Apolipoprotein C-III	P27917	GO:0005576//extracellular region,GO:0005615//extracellular space,GO:0034361//very-low-density lipoprotein particle,GO:0034363//intermediate-density lipoprotein particle,GO:0034366//spherical high-density lipoprotein particle,GO:0042627//chylomicron,GO:0070062//extracellular exosome	GO:0006629//lipid metabolic process,GO:0006641//triglyceride metabolic process,GO:0006642//triglyceride mobilization,GO:0006810//transport,GO:0006869//lipid transport,GO:0007186//G-protein coupled receptor signaling pathway,GO:0008203//cholesterol metabolic process,GO:0010897//negative regulation of triglyceride catabolic process,GO:0010916//negative regulation of very-low-density lipoprotein par…	GO:0005543//phospholipid binding,GO:0008289//lipid binding,GO:0030234//enzyme regulator activity,GO:0055102//lipase inhibitor activity,GO:0070653//high-density lipoprotein particle receptor binding
Retinol-binding protein 2	P50121	GO:0005737//cytoplasm	GO:0006810//transport	GO:0005215//transporter activity,GO:0008289//lipid binding,GO:0016918//retinal binding,GO:0019841//retinol binding
Long-chain specific acyl-CoA dehydrogenase, mitochondrial	P79274	GO:0005737//cytoplasm,GO:0005739//mitochondrion,GO:0005759//mitochondrial matrix	GO:0001659//temperature homeostasis,GO:0006629//lipid metabolic process,GO:0006631//fatty acid metabolic process,GO:0008152//metabolic process,GO:0019254//carnitine metabolic process, CoA-linked,GO:0033539//fatty acid beta-oxidation using acyl-CoA dehydrogenase,GO:0042413//carnitine catabolic process,GO:0044242//cellular lipid catabolic process,GO:0045717//negative regulation of fatty acid biosyn…	GO:0003995//acyl-CoA dehydrogenase activity,GO:0004466//long-chain-acyl-CoA dehydrogenase activity,GO:0016401//palmitoyl-CoA oxidase activity,GO:0016491//oxidoreductase activity,GO:0016627//oxidoreductase activity, acting on the CH-CH group of donors,GO:0050660//flavin adenine dinucleotide binding
von Willebrand factor (Fragment)	Q28833	GO:0005576//extracellular region,GO:0005578//proteinaceous extracellular matrix,GO:0005783//endoplasmic reticulum,GO:0031012//extracellular matrix,GO:0033093//Weibel-Palade body	GO:0007155//cell adhesion,GO:0007596//blood coagulation,GO:0007599//hemostasis,GO:0030168//platelet activation,GO:0031589//cell-substrate adhesion,GO:0051260//protein homooligomerization	GO:0001948//glycoprotein binding,GO:0002020//protease binding,GO:0005178//integrin binding,GO:0005518//collagen binding,GO:0019865//immunoglobulin binding,GO:0042803//protein homodimerization activity,GO:0047485//protein N-terminus binding,GO:0051087//chaperone binding
Tenascin	Q29116	GO:0005576//extracellular region,GO:0005578//proteinaceous extracellular matrix,GO:0031012//extracellular matrix	GO:0007155//cell adhesion
Cystatin-B	Q29290	GO:0005622//intracellular,GO:0005737//cytoplasm	GO:0010466//negative regulation of peptidase activity,GO:0010951//negative regulation of endopeptidase activity	GO:0004866//endopeptidase inhibitor activity,GO:0004869//cysteine-type endopeptidase inhibitor activity,GO:0030414//peptidase inhibitor activity
Liver carboxylesterase	Q29550	GO:0005783//endoplasmic reticulum,GO:0005788//endoplasmic reticulum lumen	GO:0008152//metabolic process	GO:0016787//hydrolase activity,GO:0052689//carboxylic ester hydrolase activity
Mediator of RNA polymerase II transcription subunit 7	Q2F7Z4	GO:0005634//nucleus,GO:0005654//nucleoplasm,GO:0005667//transcription factor complex,GO:0005739//mitochondrion,GO:0016592//mediator complex,GO:0031965//nuclear membrane	GO:0006351//transcription, DNA-templated,GO:0006355//regulation of transcription, DNA-templated,GO:0006357//regulation of transcription from RNA polymerase II promoter,GO:0006366//transcription from RNA polymerase II promoter,GO:0019827//stem cell maintenance	GO:0001104//RNA polymerase II transcription cofactor activity
Peptidyl-prolyl cis-trans isomerase	Q2VTP6	GO:0005737//cytoplasm,GO:0005789//endoplasmic reticulum membrane,GO:0016020//membrane,GO:0033017//sarcoplasmic reticulum membrane	GO:0000413//protein peptidyl-prolyl isomerization,GO:0001933//negative regulation of protein phosphorylation,GO:0003007//heart morphogenesis,GO:0006457//protein folding,GO:0006936//muscle contraction,GO:0019221//cytokine-mediated signaling pathway,GO:0031000//response to caffeine,GO:0042098//T cell proliferation,GO:0051209//release of sequestered calcium ion into cytosol,GO:0051280//negative regu…	GO:0003755//peptidyl-prolyl cis-trans isomerase activity,GO:0005528//FK506 binding,GO:0008144//drug binding,GO:0016853//isomerase activity,GO:0019855//calcium channel inhibitor activity,GO:0042803//protein homodimerization activity,GO:0044325//ion channel binding
Aldehyde dehydrogenase, mitochondrial	Q2XQV4	GO:0005739//mitochondrion,GO:0005759//mitochondrial matrix	GO:0006068//ethanol catabolic process,GO:0008152//metabolic process,GO:0055114//oxidation-reduction process	GO:0004029//aldehyde dehydrogenase (NAD) activity,GO:0016491//oxidoreductase activity,GO:0016620//oxidoreductase activity, acting on the aldehyde or oxo group of donors, NAD or NADP as acceptor
MHC class II antigen	Q31072	GO:0016020//membrane,GO:0016021//integral component of membrane,GO:0042613//MHC class II protein complex	GO:0002376//immune system process,GO:0002504//antigen processing and presentation of peptide or polysaccharide antigen via MHC class II,GO:0006955//immune response,GO:0019882//antigen processing and presentation
Prelamin-A/C	Q3ZD69	GO:0005634//nucleus,GO:0005635//nuclear envelope,GO:0005652//nuclear lamina,GO:0005654//nucleoplasm,GO:0005882//intermediate filament	GO:0034504//protein localization to nucleus,GO:0090343//positive regulation of cell aging	GO:0005198//structural molecule activity
Fatty acid-binding protein, intestinal	Q45KW7	GO:0005622//intracellular,GO:0005737//cytoplasm	GO:0006810//transport	GO:0005215//transporter activity,GO:0008289//lipid binding
Beta-glucuronidase	Q4FAT7	GO:0005764//lysosome,GO:0016020//membrane,GO:0043231//intracellular membrane-bounded organelle,GO:0070062//extracellular exosome	GO:0005975//carbohydrate metabolic process,GO:0008152//metabolic process	GO:0004553//hydrolase activity, hydrolyzing O-glycosyl compounds,GO:0004566//beta-glucuronidase activity,GO:0005102//receptor binding,GO:0016787//hydrolase activity,GO:0016798//hydrolase activity, acting on glycosyl bonds,GO:0019904//protein domain specific binding
Microsomal triglyceride transfer protein large subunit	Q865F1	GO:0005783//endoplasmic reticulum	GO:0006810//transport,GO:0006869//lipid transport	GO:0005319//lipid transporter activity,GO:0008289//lipid binding
MHC class II antigen	Q8MGP9	GO:0005622//intracellular,GO:0005769//early endosome,GO:0005771//multivesicular body,GO:0005794//Golgi apparatus,GO:0005886//plasma membrane,GO:0009897//external side of plasma membrane,GO:0016020//membrane,GO:0016021//integral component of membrane,GO:0042613//MHC class II protein complex	GO:0002344//B cell affinity maturation,GO:0002376//immune system process,GO:0002504//antigen processing and presentation of peptide or polysaccharide antigen via MHC class II,GO:0002579//positive regulation of antigen processing and presentation,GO:0002827//positive regulation of T-helper 1 type immune response,GO:0006955//immune response,GO:0019882//antigen processing and presentation,GO:0019886…	GO:0008134//transcription factor binding,GO:0015643//toxic substance binding,GO:0031625//ubiquitin protein ligase binding,GO:0042605//peptide antigen binding,GO:0070491//repressing transcription factor binding
Glutamyl aminopeptidase	Q95334	GO:0016020//membrane,GO:0016021//integral component of membrane	GO:0003081//regulation of systemic arterial blood pressure by renin-angiotensin,GO:0006508//proteolysis,GO:0008283//cell proliferation,GO:0016477//cell migration	GO:0004177//aminopeptidase activity,GO:0008233//peptidase activity,GO:0008237//metallopeptidase activity,GO:0008270//zinc ion binding,GO:0016787//hydrolase activity,GO:0046872//metal ion binding,GO:0070006//metalloaminopeptidase activity
Caspase-3	Q95ND5	GO:0005737//cytoplasm	GO:0006508//proteolysis,GO:0006915//apoptotic process	GO:0004197//cysteine-type endopeptidase activity,GO:0008233//peptidase activity,GO:0008234//cysteine-type peptidase activity,GO:0016787//hydrolase activity
Fibrillin-1	Q9TV36	GO:0005576//extracellular region,GO:0005578//proteinaceous extracellular matrix		GO:0005201//extracellular matrix structural constituent,GO:0005509//calcium ion binding

## Sheet: upregulation in YN144 group 
Protein Name	Accession	GO Cellular Component	GO Biological Process	GO Molecular Function
Selenide, water dikinase 2	A1YIZ1		GO:0016310//phosphorylation	GO:0000166//nucleotide binding,GO:0003824//catalytic activity,GO:0004756//selenide, water dikinase activity,GO:0005524//ATP binding,GO:0016301//kinase activity,GO:0016740//transferase activity
Galectin	A3EX84	GO:0001772//immunological synapse,GO:0005578//proteinaceous extracellular matrix,GO:0005615//extracellular space,GO:0005634//nucleus,GO:0005737//cytoplasm,GO:0005743//mitochondrial inner membrane,GO:0009897//external side of plasma membrane,GO:0016020//membrane,GO:0031012//extracellular matrix,GO:0070062//extracellular exosome	GO:0001501//skeletal system development,GO:0002548//monocyte chemotaxis,GO:0030198//extracellular matrix organization,GO:0030593//neutrophil chemotaxis,GO:0030855//epithelial cell differentiation,GO:0042129//regulation of T cell proliferation,GO:0045806//negative regulation of endocytosis,GO:0048245//eosinophil chemotaxis,GO:0048246//macrophage chemotaxis,GO:0050918//positive chemotaxis,GO:007023…	GO:0019863//IgE binding,GO:0030246//carbohydrate binding,GO:0042056//chemoattractant activity,GO:0043236//laminin binding,GO:0044822//poly(A) RNA binding
Phosphoenolpyruvate carboxykinase 1	A5GFS4	GO:0070062//extracellular exosome	GO:0006006//glucose metabolic process,GO:0006094//gluconeogenesis,GO:0006475//internal protein amino acid acetylation,GO:0006629//lipid metabolic process,GO:0016310//phosphorylation,GO:0032868//response to insulin,GO:0046327//glycerol biosynthetic process from pyruvate	GO:0000287//magnesium ion binding,GO:0004611//phosphoenolpyruvate carboxykinase activity,GO:0004613//phosphoenolpyruvate carboxykinase (GTP) activity,GO:0005525//GTP binding,GO:0016301//kinase activity,GO:0017076//purine nucleotide binding,GO:0030145//manganese ion binding,GO:0031406//carboxylic acid binding
Cysteine and histidine-rich domain-containing protein 1	A9YUB1			GO:0046872//metal ion binding
Phosphoenolpyruvate carboxykinase 2	C5I4T6	GO:0005739//mitochondrion,GO:0070062//extracellular exosome	GO:0006094//gluconeogenesis,GO:0016310//phosphorylation	GO:0004611//phosphoenolpyruvate carboxykinase activity,GO:0004613//phosphoenolpyruvate carboxykinase (GTP) activity,GO:0005525//GTP binding,GO:0016301//kinase activity,GO:0017076//purine nucleotide binding
Acetyl-Coenzyme A acyltransferase 2	D0G0B3	GO:0005739//mitochondrion,GO:0005743//mitochondrial inner membrane,GO:0070062//extracellular exosome	GO:0008152//metabolic process,GO:0071456//cellular response to hypoxia,GO:1901029//negative regulation of mitochondrial outer membrane permeabilization involved in apoptotic signaling pathway,GO:1902109//negative regulation of mitochondrial membrane permeability involved in apoptotic process	GO:0003824//catalytic activity,GO:0016740//transferase activity,GO:0016746//transferase activity, transferring acyl groups,GO:0016747//transferase activity, transferring acyl groups other than amino-acyl groups,GO:0044822//poly(A) RNA binding
CDP-diacylglycerol--inositol 3-phosphatidyltransferase	D0G6R6	GO:0005794//Golgi apparatus,GO:0016020//membrane,GO:0016021//integral component of membrane	GO:0006661//phosphatidylinositol biosynthetic process,GO:0008654//phospholipid biosynthetic process	GO:0003881//CDP-diacylglycerol-inositol 3-phosphatidyltransferase activity,GO:0016740//transferase activity,GO:0016780//phosphotransferase activity, for other substituted phosphate groups
ATP-binding cassette, sub-family B (MDR/TAP), member 10	F1RG41	GO:0005739//mitochondrion,GO:0005743//mitochondrial inner membrane,GO:0016021//integral component of membrane,GO:0032592//integral component of mitochondrial membrane	GO:0006810//transport,GO:0008152//metabolic process,GO:0055085//transmembrane transport	GO:0000166//nucleotide binding,GO:0005524//ATP binding,GO:0016887//ATPase activity,GO:0042626//ATPase activity, coupled to transmembrane movement of substances,GO:0042803//protein homodimerization activity
catenin (cadherin-associated protein), alpha 1, 102kDa	F1RGJ2	GO:0005829//cytosol,GO:0005886//plasma membrane,GO:0005911//cell-cell junction,GO:0005912//adherens junction,GO:0005913//cell-cell adherens junction,GO:0005915//zonula adherens,GO:0005925//focal adhesion,GO:0014704//intercalated disc,GO:0015629//actin cytoskeleton,GO:0016342//catenin complex,GO:0030027//lamellipodium	GO:0007015//actin filament organization,GO:0007155//cell adhesion,GO:0007163//establishment or maintenance of cell polarity,GO:0007406//negative regulation of neuroblast proliferation,GO:0034613//cellular protein localization,GO:0042127//regulation of cell proliferation,GO:0043066//negative regulation of apoptotic process,GO:0043297//apical junction assembly,GO:0045880//positive regulation of smo…	GO:0005198//structural molecule activity,GO:0008013//beta-catenin binding,GO:0017166//vinculin binding,GO:0044822//poly(A) RNA binding,GO:0045295//gamma-catenin binding,GO:0045296//cadherin binding,GO:0051015//actin filament binding
RAB11 family interacting protein 3 (class II)	F1RGT5	GO:0005654//nucleoplasm,GO:0005768//endosome,GO:0005813//centrosome,GO:0005815//microtubule organizing center,GO:0016020//membrane,GO:0030139//endocytic vesicle,GO:0030496//midbody,GO:0032154//cleavage furrow,GO:0043231//intracellular membrane-bounded organelle,GO:0045171//intercellular bridge,GO:0055037//recycling endosome,GO:0055038//recycling endosome membrane	GO:0000910//cytokinesis,GO:0032456//endocytic recycling	GO:0017137//Rab GTPase binding,GO:0030306//ADP-ribosylation factor binding,GO:0042803//protein homodimerization activity
nucleoside-triphosphatase, cancer-related	F1RGU8	GO:0016020//membrane,GO:0070062//extracellular exosome	GO:0016311//dephosphorylation	GO:0044822//poly(A) RNA binding,GO:0098519//nucleotide phosphatase activity, acting on free nucleotides
Catechol O-methyltransferase	F1RHN3	GO:0005739//mitochondrion,GO:0016020//membrane,GO:0070062//extracellular exosome	GO:0006584//catecholamine metabolic process,GO:0009712//catechol-containing compound metabolic process,GO:0016036//cellular response to phosphate starvation,GO:0032259//methylation,GO:0042135//neurotransmitter catabolic process,GO:0042417//dopamine metabolic process,GO:0042420//dopamine catabolic process	GO:0000287//magnesium ion binding,GO:0008171//O-methyltransferase activity,GO:0016206//catechol O-methyltransferase activity
Glycolipid transfer protein	F1RIT0	GO:0005737//cytoplasm,GO:0070062//extracellular exosome	GO:0046836//glycolipid transport	GO:0008289//lipid binding,GO:0017089//glycolipid transporter activity,GO:0051861//glycolipid binding
2'-5' oligoadenylate synthetase-like	F1RIV0	GO:0005730//nucleolus,GO:0005737//cytoplasm,GO:0016020//membrane	GO:0006955//immune response,GO:0008152//metabolic process,GO:0009615//response to virus,GO:0045071//negative regulation of viral genome replication,GO:0051607//defense response to virus	GO:0003677//DNA binding,GO:0003723//RNA binding,GO:0003725//double-stranded RNA binding,GO:0005524//ATP binding,GO:0016740//transferase activity,GO:0044822//poly(A) RNA binding
2'-5'-oligoadenylate synthase 2	F1RKA7	GO:0005737//cytoplasm,GO:0016020//membrane,GO:0048471//perinuclear region of cytoplasm	GO:0006164//purine nucleotide biosynthetic process,GO:0006401//RNA catabolic process,GO:0006486//protein glycosylation,GO:0006955//immune response,GO:0018377//protein myristoylation,GO:0051607//defense response to virus	GO:0001730//2'-5'-oligoadenylate synthetase activity,GO:0003723//RNA binding,GO:0003725//double-stranded RNA binding,GO:0005524//ATP binding,GO:0008270//zinc ion binding,GO:0016740//transferase activity,GO:0016779//nucleotidyltransferase activity
Bifunctional ATP-dependent dihydroxyacetone kinase/FAD-AMP lyase (cyclizing)	F1RKQ4	GO:0005634//nucleus,GO:0070062//extracellular exosome	GO:0006071//glycerol metabolic process,GO:0008152//metabolic process,GO:0016310//phosphorylation,GO:0044262//cellular carbohydrate metabolic process,GO:0045088//regulation of innate immune response,GO:0046835//carbohydrate phosphorylation	GO:0000166//nucleotide binding,GO:0003824//catalytic activity,GO:0004371//glycerone kinase activity,GO:0005524//ATP binding,GO:0016301//kinase activity,GO:0016740//transferase activity,GO:0016829//lyase activity,GO:0034012//FAD-AMP lyase (cyclizing) activity,GO:0046872//metal ion binding,GO:0050354//triokinase activity
Isocitrate dehydrogenase [NAD] subunit alpha, mitochondrial	F1RKU0	GO:0005634//nucleus,GO:0005739//mitochondrion	GO:0006099//tricarboxylic acid cycle,GO:0055114//oxidation-reduction process	GO:0000287//magnesium ion binding,GO:0004449//isocitrate dehydrogenase (NAD+) activity,GO:0016491//oxidoreductase activity,GO:0016616//oxidoreductase activity, acting on the CH-OH group of donors, NAD or NADP as acceptor,GO:0046872//metal ion binding,GO:0051287//NAD binding
ATP synthase subunit alpha (Fragment)	F1RPS8	GO:0005739//mitochondrion,GO:0005743//mitochondrial inner membrane,GO:0005753//mitochondrial proton-transporting ATP synthase complex,GO:0005886//plasma membrane,GO:0008180//COP9 signalosome,GO:0016020//membrane,GO:0033178//proton-transporting two-sector ATPase complex, catalytic domain,GO:0045261//proton-transporting ATP synthase complex, catalytic core F(1),GO:0070062//extracellular exosome	GO:0001937//negative regulation of endothelial cell proliferation,GO:0006629//lipid metabolic process,GO:0006754//ATP biosynthetic process,GO:0006810//transport,GO:0006811//ion transport,GO:0015986//ATP synthesis coupled proton transport,GO:0015991//ATP hydrolysis coupled proton transport,GO:0015992//proton transport,GO:0046034//ATP metabolic process	GO:0000166//nucleotide binding,GO:0005524//ATP binding,GO:0016820//hydrolase activity, acting on acid anhydrides, catalyzing transmembrane movement of substances,GO:0016887//ATPase activity,GO:0042288//MHC class I protein binding,GO:0044822//poly(A) RNA binding,GO:0046933//proton-transporting ATP synthase activity, rotational mechanism,GO:0046961//proton-transporting ATPase activity, rotational m…
asparaginase like 1	F1RPW8	GO:0005634//nucleus	GO:0006508//proteolysis,GO:0008152//metabolic process	GO:0004067//asparaginase activity,GO:0008798//beta-aspartyl-peptidase activity,GO:0016787//hydrolase activity
peroxiredoxin 5	F1RQP0	GO:0005615//extracellular space,GO:0005634//nucleus,GO:0005737//cytoplasm,GO:0005739//mitochondrion,GO:0005777//peroxisome,GO:0005782//peroxisomal matrix,GO:0005829//cytosol,GO:0031410//cytoplasmic vesicle,GO:0043231//intracellular membrane-bounded organelle,GO:0048471//perinuclear region of cytoplasm,GO:0070062//extracellular exosome	GO:0006979//response to oxidative stress,GO:0016480//negative regulation of transcription from RNA polymerase III promoter,GO:0032967//positive regulation of collagen biosynthetic process,GO:0034614//cellular response to reactive oxygen species,GO:0042744//hydrogen peroxide catabolic process,GO:0043066//negative regulation of apoptotic process,GO:0043154//negative regulation of cysteine-type endo…	GO:0001016//RNA polymerase III regulatory region DNA binding,GO:0004601//peroxidase activity,GO:0005102//receptor binding,GO:0016491//oxidoreductase activity,GO:0043027//cysteine-type endopeptidase inhibitor activity involved in apoptotic process,GO:0046983//protein dimerization activity,GO:0072541//peroxynitrite reductase activity
ectonucleotide pyrophosphatase/phosphodiesterase 4 (putative)	F1RQS0		GO:0008152//metabolic process,GO:0030194//positive regulation of blood coagulation	GO:0003824//catalytic activity,GO:0047710//bis(5'-adenosyl)-triphosphatase activity
complement factor B	F1RQW6	GO:0005576//extracellular region	GO:0006508//proteolysis,GO:0006956//complement activation	GO:0004252//serine-type endopeptidase activity,GO:0008233//peptidase activity,GO:0008236//serine-type peptidase activity,GO:0016787//hydrolase activity
carnitine O-acetyltransferase	F1RR45	GO:0005739//mitochondrion,GO:0005777//peroxisome	GO:0019254//carnitine metabolic process, CoA-linked	GO:0004092//carnitine O-acetyltransferase activity,GO:0005102//receptor binding,GO:0016740//transferase activity,GO:0016746//transferase activity, transferring acyl groups
solute carrier family 27 (fatty acid transporter), member 4	F1RR85	GO:0016021//integral component of membrane	GO:0001676//long-chain fatty acid metabolic process,GO:0008152//metabolic process,GO:0015908//fatty acid transport	GO:0003824//catalytic activity,GO:0004467//long-chain fatty acid-CoA ligase activity,GO:0031957//very long-chain fatty acid-CoA ligase activity
Annexin (Fragment)	F1RRP6	GO:0005615//extracellular space,GO:0005654//nucleoplasm,GO:0005886//plasma membrane,GO:0070062//extracellular exosome		GO:0001786//phosphatidylserine binding,GO:0005509//calcium ion binding,GO:0005544//calcium-dependent phospholipid binding,GO:1901611//phosphatidylglycerol binding
ATP-binding cassette, sub-family C (CFTR/MRP), member 3	F1RTA1	GO:0005887//integral component of plasma membrane,GO:0016021//integral component of membrane	GO:0006810//transport,GO:0008152//metabolic process,GO:0055085//transmembrane transport	GO:0000166//nucleotide binding,GO:0005215//transporter activity,GO:0005524//ATP binding,GO:0016887//ATPase activity,GO:0042626//ATPase activity, coupled to transmembrane movement of substances
leucine rich repeat containing 16A	F1RTQ8	GO:0005634//nucleus,GO:0005737//cytoplasm,GO:0030027//lamellipodium,GO:0031941//filamentous actin,GO:0070062//extracellular exosome	GO:0016477//cell migration,GO:0030032//lamellipodium assembly,GO:0030335//positive regulation of cell migration,GO:0030838//positive regulation of actin filament polymerization,GO:0031529//ruffle organization,GO:0046415//urate metabolic process,GO:0051496//positive regulation of stress fiber assembly,GO:0051638//barbed-end actin filament uncapping,GO:1900026//positive regulation of substrate adhe…	GO:0032403//protein complex binding
aldehyde dehydrogenase 5 family, member A1	F1RUE3	GO:0005739//mitochondrion	GO:0006006//glucose metabolic process,GO:0006083//acetate metabolic process,GO:0006105//succinate metabolic process,GO:0006536//glutamate metabolic process,GO:0006541//glutamine metabolic process,GO:0006650//glycerophospholipid metabolic process,GO:0006678//glucosylceramide metabolic process,GO:0006681//galactosylceramide metabolic process,GO:0006749//glutathione metabolic process,GO:0007417//cen…	GO:0004029//aldehyde dehydrogenase (NAD) activity,GO:0004777//succinate-semialdehyde dehydrogenase (NAD+) activity,GO:0009013//succinate-semialdehyde dehydrogenase [NAD(P)+] activity,GO:0016491//oxidoreductase activity,GO:0016620//oxidoreductase activity, acting on the aldehyde or oxo group of donors, NAD or NADP as acceptor
GMP reductase	F1RUJ4	GO:1902560//GMP reductase complex	GO:0009117//nucleotide metabolic process,GO:0055114//oxidation-reduction process	GO:0003824//catalytic activity,GO:0003920//GMP reductase activity,GO:0016491//oxidoreductase activity,GO:0046872//metal ion binding
small nuclear ribonucleoprotein polypeptide A'	F1RWS8	GO:0005654//nucleoplasm,GO:0005681//spliceosomal complex,GO:0071013//catalytic step 2 spliceosome		GO:0044822//poly(A) RNA binding
Ornithine carbamoyltransferase, mitochondrial	F1RXQ9	GO:0005737//cytoplasm,GO:0005739//mitochondrion,GO:0005743//mitochondrial inner membrane	GO:0000050//urea cycle,GO:0006520//cellular amino acid metabolic process,GO:0006593//ornithine catabolic process,GO:0019240//citrulline biosynthetic process,GO:0042450//arginine biosynthetic process via ornithine,GO:0097272//ammonia homeostasis	GO:0004585//ornithine carbamoyltransferase activity,GO:0016597//amino acid binding,GO:0016740//transferase activity,GO:0016743//carboxyl- or carbamoyltransferase activity
cadherin 17, LI cadherin (liver-intestine)	F1RY44	GO:0005886//plasma membrane,GO:0016020//membrane,GO:0016323//basolateral plasma membrane	GO:0006857//oligopeptide transport,GO:0007155//cell adhesion,GO:0007156//homophilic cell adhesion via plasma membrane adhesion molecules,GO:0016339//calcium-dependent cell-cell adhesion via plasma membrane cell adhesion molecules,GO:0035672//oligopeptide transmembrane transport	GO:0005427//proton-dependent oligopeptide secondary active transmembrane transporter activity,GO:0005509//calcium ion binding
membrane protein, palmitoylated 1, 55kDa	F1RZ25	GO:0005622//intracellular,GO:0016020//membrane,GO:0030863//cortical cytoskeleton	GO:0090022//regulation of neutrophil chemotaxis
serine/arginine-rich splicing factor 12	F1S0E2		GO:0000381//regulation of alternative mRNA splicing, via spliceosome,GO:0000395//mRNA 5'-splice site recognition	GO:0000166//nucleotide binding,GO:0003676//nucleic acid binding,GO:0044822//poly(A) RNA binding
heat-responsive protein 12	F1S0M2	GO:0005739//mitochondrion,GO:0070062//extracellular exosome	GO:0008152//metabolic process	GO:0019239//deaminase activity,GO:0044822//poly(A) RNA binding
intelectin 2	F1S176
dehydrogenase/reductase (SDR family) member 11	F1S1B9		GO:0008152//metabolic process,GO:0055114//oxidation-reduction process	GO:0016491//oxidoreductase activity
4-trimethylaminobutyraldehyde dehydrogenase	F1S232	GO:0005739//mitochondrion,GO:0005829//cytosol,GO:0070062//extracellular exosome	GO:0006081//cellular aldehyde metabolic process,GO:0008152//metabolic process,GO:0009437//carnitine metabolic process,GO:0042136//neurotransmitter biosynthetic process,GO:0055114//oxidation-reduction process	GO:0004029//aldehyde dehydrogenase (NAD) activity,GO:0016491//oxidoreductase activity,GO:0016620//oxidoreductase activity, acting on the aldehyde or oxo group of donors, NAD or NADP as acceptor,GO:0019145//aminobutyraldehyde dehydrogenase activity,GO:0047105//4-trimethylammoniobutyraldehyde dehydrogenase activity
IQ motif containing GTPase activating protein 2	F1S2H7		GO:0007165//signal transduction,GO:0043087//regulation of GTPase activity
ectonucleoside triphosphate diphosphohydrolase 5	F1S3H3	GO:0005783//endoplasmic reticulum,GO:0070062//extracellular exosome	GO:0006487//protein N-linked glycosylation,GO:0008283//cell proliferation,GO:0014066//regulation of phosphatidylinositol 3-kinase signaling,GO:0016049//cell growth,GO:0045821//positive regulation of glycolytic process,GO:0046034//ATP metabolic process,GO:0051084//'de novo' posttranslational protein folding	GO:0004382//guanosine-diphosphatase activity,GO:0016787//hydrolase activity,GO:0045134//uridine-diphosphatase activity
peter pan homolog (Drosophila)	F1S3I2
erythrocyte membrane protein band 4.1-like 2	F1S3M9	GO:0005737//cytoplasm,GO:0005856//cytoskeleton,GO:0019898//extrinsic component of membrane	GO:0030866//cortical actin cytoskeleton organization	GO:0003779//actin binding,GO:0005198//structural molecule activity,GO:0008092//cytoskeletal protein binding
Fatty-acid amide hydrolase 1	F1S3W2		GO:0009062//fatty acid catabolic process	GO:0016884//carbon-nitrogen ligase activity, with glutamine as amido-N-donor,GO:0017064//fatty acid amide hydrolase activity,GO:0047372//acylglycerol lipase activity
RNA binding motif protein 47	F1S4H0		GO:0002244//hematopoietic progenitor cell differentiation	GO:0000166//nucleotide binding,GO:0003676//nucleic acid binding,GO:0044822//poly(A) RNA binding
KIAA1598	F1S4S1	GO:0044295//axonal growth cone	GO:0048812//neuron projection morphogenesis,GO:2000114//regulation of establishment of cell polarity,GO:2001222//regulation of neuron migration	GO:0019900//kinase binding
pancreatic lipase-related protein 2	F1S4T6	GO:0005576//extracellular region	GO:0006629//lipid metabolic process,GO:0006968//cellular defense response,GO:0007586//digestion,GO:0016042//lipid catabolic process	GO:0004806//triglyceride lipase activity,GO:0016787//hydrolase activity,GO:0052689//carboxylic ester hydrolase activity
glucosidase, beta, acid 3 (gene/pseudogene)	F1S5A9		GO:0005975//carbohydrate metabolic process	GO:0004553//hydrolase activity, hydrolyzing O-glycosyl compounds
X-prolyl aminopeptidase (aminopeptidase P) 1, soluble	F1S5N0	GO:0070062//extracellular exosome	GO:0006508//proteolysis,GO:0010815//bradykinin catabolic process	GO:0004177//aminopeptidase activity,GO:0016787//hydrolase activity,GO:0030145//manganese ion binding,GO:0042803//protein homodimerization activity,GO:0046872//metal ion binding,GO:0070006//metalloaminopeptidase activity
glutathione S-transferase mu 3 (brain)	F1S605	GO:0005634//nucleus,GO:0005737//cytoplasm,GO:0035686//sperm fibrous sheath,GO:0070062//extracellular exosome	GO:0006749//glutathione metabolic process,GO:0008152//metabolic process,GO:0018916//nitrobenzene metabolic process,GO:0042178//xenobiotic catabolic process,GO:0043627//response to estrogen,GO:0070458//cellular detoxification of nitrogen compound	GO:0004364//glutathione transferase activity,GO:0019899//enzyme binding,GO:0042802//identical protein binding,GO:0042803//protein homodimerization activity,GO:0043295//glutathione binding
striatin interacting protein 1	F1S614	GO:0005634//nucleus,GO:0070062//extracellular exosome	GO:0022604//regulation of cell morphogenesis,GO:0030866//cortical actin cytoskeleton organization
tumor protein p53 binding protein 2	F1S642	GO:0005634//nucleus,GO:0005737//cytoplasm,GO:0048471//perinuclear region of cytoplasm	GO:0007417//central nervous system development,GO:0007507//heart development,GO:0009792//embryo development ending in birth or egg hatching,GO:0010212//response to ionizing radiation,GO:0072332//intrinsic apoptotic signaling pathway by p53 class mediator	GO:0042802//identical protein binding,GO:0051059//NF-kappaB binding
proline/arginine-rich end leucine-rich repeat protein	F1S6B4	GO:0005578//proteinaceous extracellular matrix,GO:0031012//extracellular matrix,GO:0031982//vesicle,GO:0070062//extracellular exosome	GO:0007569//cell aging	GO:0005201//extracellular matrix structural constituent
Glutathione S-transferase	F1S7D3		GO:0008152//metabolic process	GO:0004364//glutathione transferase activity,GO:0016740//transferase activity
phosphoglucomutase 1	F1S814	GO:0005829//cytosol	GO:0005975//carbohydrate metabolic process,GO:0005978//glycogen biosynthetic process,GO:0006006//glucose metabolic process,GO:0019388//galactose catabolic process,GO:0071704//organic substance metabolic process	GO:0000287//magnesium ion binding,GO:0004614//phosphoglucomutase activity,GO:0016868//intramolecular transferase activity, phosphotransferases,GO:0046872//metal ion binding
Small integral membrane protein 24	F1S8E4	GO:0070062//extracellular exosome
6-phosphogluconolactonase	F1S956	GO:0070062//extracellular exosome	GO:0005975//carbohydrate metabolic process,GO:0006098//pentose-phosphate shunt	GO:0017057//6-phosphogluconolactonase activity
Usher syndrome 1C (autosomal recessive, severe)	F1S9A7	GO:0001750//photoreceptor outer segment,GO:0001917//photoreceptor inner segment,GO:0005737//cytoplasm,GO:0005886//plasma membrane,GO:0005903//brush border,GO:0032420//stereocilium,GO:0045177//apical part of cell,GO:0045202//synapse	GO:0000086//G2/M transition of mitotic cell cycle,GO:0007605//sensory perception of sound,GO:0030046//parallel actin filament bundle assembly,GO:0042472//inner ear morphogenesis,GO:0042491//auditory receptor cell differentiation,GO:0045494//photoreceptor cell maintenance,GO:0050885//neuromuscular process controlling balance,GO:0050953//sensory perception of light stimulus,GO:0050957//equilibrioce…	GO:0030507//spectrin binding,GO:0051015//actin filament binding
3'(2'), 5'-bisphosphate nucleotidase 1	F1S9K3	GO:0070062//extracellular exosome	GO:0016311//dephosphorylation,GO:0046854//phosphatidylinositol phosphorylation	GO:0008441//3'(2'),5'-bisphosphate nucleotidase activity
heterogeneous nuclear ribonucleoprotein A2/B1	F1SA35			GO:0000166//nucleotide binding,GO:0003676//nucleic acid binding
ESF1, nucleolar pre-rRNA processing protein, homolog (S. cerevisiae)	F1SBJ2	GO:0005615//extracellular space,GO:0005634//nucleus		GO:0044822//poly(A) RNA binding
aldehyde dehydrogenase 18 family, member A1	F1SC47	GO:0005737//cytoplasm,GO:0005739//mitochondrion	GO:0006536//glutamate metabolic process,GO:0006561//proline biosynthetic process,GO:0006592//ornithine biosynthetic process,GO:0008152//metabolic process,GO:0016310//phosphorylation,GO:0019240//citrulline biosynthetic process,GO:0055114//oxidation-reduction process	GO:0003824//catalytic activity,GO:0004349//glutamate 5-kinase activity,GO:0004350//glutamate-5-semialdehyde dehydrogenase activity,GO:0016491//oxidoreductase activity,GO:0016620//oxidoreductase activity, acting on the aldehyde or oxo group of donors, NAD or NADP as acceptor,GO:0016740//transferase activity,GO:0044822//poly(A) RNA binding
neuroblastoma amplified sequence	F1SCR9
neuroblastoma amplified sequence	F1SCS0	GO:0005622//intracellular	GO:0006890//retrograde vesicle-mediated transport, Golgi to ER
interferon-induced protein with tetratricopeptide repeats 1	F1SCY1	GO:0005737//cytoplasm,GO:0043657//host cell	GO:0009615//response to virus,GO:0019060//intracellular transport of viral protein in host cell,GO:0032091//negative regulation of protein binding,GO:0045070//positive regulation of viral genome replication,GO:0045071//negative regulation of viral genome replication,GO:0050689//negative regulation of defense response to virus by host,GO:0051097//negative regulation of helicase activity,GO:0071357…	GO:0003723//RNA binding
3'-phosphoadenosine 5'-phosphosulfate synthase 2	F1SCZ4		GO:0000103//sulfate assimilation,GO:0007596//blood coagulation,GO:0016310//phosphorylation,GO:0050428//3'-phosphoadenosine 5'-phosphosulfate biosynthetic process,GO:0060348//bone development	GO:0004020//adenylylsulfate kinase activity,GO:0004781//sulfate adenylyltransferase (ATP) activity,GO:0005524//ATP binding
fibulin 5	F1SD87	GO:0005615//extracellular space,GO:0031012//extracellular matrix,GO:0070062//extracellular exosome,GO:0071953//elastic fiber	GO:0030198//extracellular matrix organization,GO:0034394//protein localization to cell surface,GO:0046903//secretion,GO:0048251//elastic fiber assembly,GO:2000121//regulation of removal of superoxide radicals	GO:0005509//calcium ion binding,GO:0008022//protein C-terminus binding,GO:0042803//protein homodimerization activity
OCIA domain containing 1	F1SE83	GO:0005739//mitochondrion,GO:0016020//membrane
Glutamate dehydrogenase 1, mitochondrial	F1SEN2	GO:0005739//mitochondrion,GO:0005743//mitochondrial inner membrane	GO:0006520//cellular amino acid metabolic process,GO:0006541//glutamine metabolic process,GO:0032024//positive regulation of insulin secretion,GO:0055114//oxidation-reduction process,GO:0072350//tricarboxylic acid metabolic process	GO:0004353//glutamate dehydrogenase [NAD(P)+] activity,GO:0016491//oxidoreductase activity
solute carrier family 25 (aspartate/glutamate carrier), member 13	F1SF87	GO:0005739//mitochondrion,GO:0005743//mitochondrial inner membrane,GO:0016020//membrane,GO:0016021//integral component of membrane	GO:0006754//ATP biosynthetic process,GO:0006810//transport,GO:0015810//aspartate transport,GO:0015813//L-glutamate transport,GO:0043490//malate-aspartate shuttle,GO:0045333//cellular respiration,GO:0051592//response to calcium ion,GO:0055085//transmembrane transport,GO:0089711//L-glutamate transmembrane transport,GO:0089712//L-aspartate transmembrane transport	GO:0005313//L-glutamate transmembrane transporter activity,GO:0005509//calcium ion binding,GO:0015183//L-aspartate transmembrane transporter activity
filamin B, beta	F1SGJ3	GO:0001725//stress fiber,GO:0005737//cytoplasm,GO:0005886//plasma membrane,GO:0005925//focal adhesion,GO:0070062//extracellular exosome	GO:0007519//skeletal muscle tissue development,GO:0030036//actin cytoskeleton organization,GO:0030154//cell differentiation	GO:0003779//actin binding,GO:0042802//identical protein binding,GO:0044822//poly(A) RNA binding
dehydrogenase/reductase (SDR family) member 1	F1SGQ0	GO:0005739//mitochondrion,GO:0005743//mitochondrial inner membrane,GO:0005783//endoplasmic reticulum	GO:0008152//metabolic process,GO:0055114//oxidation-reduction process	GO:0016491//oxidoreductase activity
Catalase	F1SGS9	GO:0005739//mitochondrion,GO:0005777//peroxisome,GO:0005778//peroxisomal membrane,GO:0005925//focal adhesion,GO:0016020//membrane,GO:0043231//intracellular membrane-bounded organelle,GO:0070062//extracellular exosome	GO:0000302//response to reactive oxygen species,GO:0001649//osteoblast differentiation,GO:0006641//triglyceride metabolic process,GO:0006979//response to oxidative stress,GO:0008203//cholesterol metabolic process,GO:0009060//aerobic respiration,GO:0009650//UV protection,GO:0014068//positive regulation of phosphatidylinositol 3-kinase signaling,GO:0020027//hemoglobin metabolic process,GO:0032088//…	GO:0004046//aminoacylase activity,GO:0004096//catalase activity,GO:0004601//peroxidase activity,GO:0005102//receptor binding,GO:0016209//antioxidant activity,GO:0016491//oxidoreductase activity,GO:0016684//oxidoreductase activity, acting on peroxide as acceptor,GO:0019899//enzyme binding,GO:0020037//heme binding,GO:0042803//protein homodimerization activity,GO:0046872//metal ion binding,GO:005066…
Sucrase-isomaltase, intestinal	F1SH47	GO:0016020//membrane,GO:0070062//extracellular exosome	GO:0005975//carbohydrate metabolic process,GO:0008152//metabolic process	GO:0003824//catalytic activity,GO:0004553//hydrolase activity, hydrolyzing O-glycosyl compounds,GO:0016787//hydrolase activity,GO:0016798//hydrolase activity, acting on glycosyl bonds,GO:0030246//carbohydrate binding
Glycerol-3-phosphate dehydrogenase [NAD(+)] (Fragment)	F1SHA2	GO:0005739//mitochondrion,GO:0009331//glycerol-3-phosphate dehydrogenase complex,GO:0070062//extracellular exosome	GO:0005975//carbohydrate metabolic process,GO:0006072//glycerol-3-phosphate metabolic process,GO:0006094//gluconeogenesis,GO:0006127//glycerophosphate shuttle,GO:0045821//positive regulation of glycolytic process,GO:0046168//glycerol-3-phosphate catabolic process,GO:0055114//oxidation-reduction process,GO:0071320//cellular response to cAMP,GO:0071356//cellular response to tumor necrosis factor	GO:0004367//glycerol-3-phosphate dehydrogenase [NAD+] activity,GO:0016491//oxidoreductase activity,GO:0016616//oxidoreductase activity, acting on the CH-OH group of donors, NAD or NADP as acceptor,GO:0042803//protein homodimerization activity,GO:0051287//NAD binding
tubulin, alpha 1c	F1SHC1	GO:0005634//nucleus,GO:0005737//cytoplasm,GO:0005856//cytoskeleton,GO:0005874//microtubule,GO:0005881//cytoplasmic microtubule,GO:0031982//vesicle,GO:0043234//protein complex	GO:0007017//microtubule-based process,GO:0008152//metabolic process,GO:0051258//protein polymerization	GO:0000166//nucleotide binding,GO:0003924//GTPase activity,GO:0005200//structural constituent of cytoskeleton,GO:0005525//GTP binding
Apolipoprotein A-IV	F1SJT7	GO:0005576//extracellular region,GO:0005615//extracellular space,GO:0009986//cell surface,GO:0034361//very-low-density lipoprotein particle,GO:0034364//high-density lipoprotein particle,GO:0042627//chylomicron,GO:0070062//extracellular exosome,GO:0072562//blood microparticle	GO:0002227//innate immune response in mucosa,GO:0006695//cholesterol biosynthetic process,GO:0006810//transport,GO:0006869//lipid transport,GO:0006982//response to lipid hydroperoxide,GO:0007159//leukocyte cell-cell adhesion,GO:0008203//cholesterol metabolic process,GO:0010873//positive regulation of cholesterol esterification,GO:0010898//positive regulation of triglyceride catabolic process,GO:0…	GO:0005507//copper ion binding,GO:0008289//lipid binding,GO:0015485//cholesterol binding,GO:0016209//antioxidant activity,GO:0017127//cholesterol transporter activity,GO:0031210//phosphatidylcholine binding,GO:0042803//protein homodimerization activity,GO:0060228//phosphatidylcholine-sterol O-acyltransferase activator activity
plastin 1	F1SKF1	GO:0005737//cytoplasm,GO:0070062//extracellular exosome		GO:0003779//actin binding,GO:0051015//actin filament binding
solute carrier family 25 (carnitine/acylcarnitine translocase), member 20	F1SKK1	GO:0005737//cytoplasm,GO:0005739//mitochondrion,GO:0005743//mitochondrial inner membrane,GO:0016020//membrane,GO:0016021//integral component of membrane	GO:0006810//transport
nitrilase family, member 2	F1SKY2	GO:0005737//cytoplasm,GO:0005739//mitochondrion,GO:0005813//centrosome,GO:0070062//extracellular exosome	GO:0006107//oxaloacetate metabolic process,GO:0006528//asparagine metabolic process,GO:0006541//glutamine metabolic process,GO:0006807//nitrogen compound metabolic process	GO:0016810//hydrolase activity, acting on carbon-nitrogen (but not peptide) bonds,GO:0050152//omega-amidase activity
Annexin	F1SLC4	GO:0005634//nucleus,GO:0005886//plasma membrane,GO:0009986//cell surface,GO:0012506//vesicle membrane,GO:0031965//nuclear membrane,GO:0048471//perinuclear region of cytoplasm,GO:0070062//extracellular exosome	GO:0006357//regulation of transcription from RNA polymerase II promoter,GO:0030855//epithelial cell differentiation,GO:0032088//negative regulation of NF-kappaB transcription factor activity,GO:2000483//negative regulation of interleukin-8 secretion	GO:0005509//calcium ion binding,GO:0005544//calcium-dependent phospholipid binding,GO:0042802//identical protein binding,GO:0048306//calcium-dependent protein binding,GO:0051059//NF-kappaB binding
SWI/SNF related, matrix associated, actin dependent regulator of chromatin, subfamily c, member 1	F1SLI6	GO:0016514//SWI/SNF complex	GO:0043044//ATP-dependent chromatin remodeling	GO:0003677//DNA binding
solute carrier family 39 (zinc transporter), member 5	F1SLZ7	GO:0016020//membrane,GO:0016323//basolateral plasma membrane,GO:0070062//extracellular exosome	GO:0001654//eye development,GO:0030001//metal ion transport,GO:0030509//BMP signaling pathway,GO:0034224//cellular response to zinc ion starvation,GO:0048026//positive regulation of mRNA splicing, via spliceosome,GO:0055085//transmembrane transport	GO:0046873//metal ion transmembrane transporter activity
UDP glucuronosyltransferase 1 family, polypeptide A8	F1SM21	GO:0005789//endoplasmic reticulum membrane,GO:0043231//intracellular membrane-bounded organelle	GO:0008152//metabolic process,GO:0009813//flavonoid biosynthetic process,GO:0032870//cellular response to hormone stimulus,GO:0052696//flavonoid glucuronidation,GO:0052697//xenobiotic glucuronidation	GO:0015020//glucuronosyltransferase activity,GO:0016740//transferase activity,GO:0016757//transferase activity, transferring glycosyl groups,GO:0016758//transferase activity, transferring hexosyl groups
heat shock 10kDa protein 1	F1SMZ6	GO:0005737//cytoplasm,GO:0016020//membrane,GO:0070062//extracellular exosome	GO:0001649//osteoblast differentiation,GO:0006457//protein folding	GO:0005524//ATP binding,GO:0044822//poly(A) RNA binding
Sorbitol dehydrogenase	F1SN27	GO:0005739//mitochondrion,GO:0016020//membrane,GO:0031514//motile cilium,GO:0070062//extracellular exosome	GO:0006060//sorbitol metabolic process,GO:0006062//sorbitol catabolic process,GO:0030317//sperm motility,GO:0046370//fructose biosynthetic process,GO:0051160//L-xylitol catabolic process,GO:0051164//L-xylitol metabolic process,GO:0055114//oxidation-reduction process	GO:0003939//L-iditol 2-dehydrogenase activity,GO:0008270//zinc ion binding,GO:0016491//oxidoreductase activity,GO:0046872//metal ion binding,GO:0051287//NAD binding
Protein S100	F1SQR2	GO:0016323//basolateral plasma membrane,GO:0016324//apical plasma membrane		GO:0005509//calcium ion binding,GO:0046872//metal ion binding
Leukotriene A(4) hydrolase	F1SQR8	GO:0005737//cytoplasm	GO:0006508//proteolysis,GO:0019370//leukotriene biosynthetic process	GO:0004463//leukotriene-A4 hydrolase activity,GO:0008233//peptidase activity,GO:0008237//metallopeptidase activity,GO:0008270//zinc ion binding,GO:0016787//hydrolase activity,GO:0046872//metal ion binding
acyl-CoA synthetase long-chain family member 3	F1SR72	GO:0005783//endoplasmic reticulum,GO:0005794//Golgi apparatus,GO:0005811//lipid particle,GO:0016020//membrane,GO:0048471//perinuclear region of cytoplasm	GO:0001676//long-chain fatty acid metabolic process,GO:0008152//metabolic process,GO:0034379//very-low-density lipoprotein particle assembly,GO:0042998//positive regulation of Golgi to plasma membrane protein transport,GO:0044539//long-chain fatty acid import,GO:0051047//positive regulation of secretion,GO:2001247//positive regulation of phosphatidylcholine biosynthetic process	GO:0003824//catalytic activity,GO:0004467//long-chain fatty acid-CoA ligase activity,GO:0019901//protein kinase binding,GO:0019904//protein domain specific binding
aspartyl aminopeptidase	F1SR76	GO:0005634//nucleus,GO:0005654//nucleoplasm,GO:0005737//cytoplasm,GO:0072562//blood microparticle	GO:0006508//proteolysis	GO:0004177//aminopeptidase activity,GO:0008233//peptidase activity,GO:0008237//metallopeptidase activity,GO:0008270//zinc ion binding,GO:0016787//hydrolase activity,GO:0046872//metal ion binding
C-type lectin domain family 3, member B	F1SRC8	GO:0001652//granular component,GO:0005615//extracellular space,GO:0005737//cytoplasm,GO:0070062//extracellular exosome,GO:0031012//extracellular matrix	GO:0001501//skeletal system development,GO:0001503//ossification,GO:0010756//positive regulation of plasminogen activation,GO:0030282//bone mineralization,GO:0071310//cellular response to organic substance,GO:0071560//cellular response to transforming growth factor beta stimulus	GO:0005509//calcium ion binding,GO:0008201//heparin binding,GO:0036143//kringle domain binding
zyxin	F1SRV9			GO:0008270//zinc ion binding,GO:0046872//metal ion binding
Villin-1	F1SRY3	GO:0001726//ruffle,GO:0005902//microvillus,GO:0030027//lamellipodium,GO:0030175//filopodium,GO:0032432//actin filament bundle,GO:0032433//filopodium tip,GO:0070062//extracellular exosome	GO:0007010//cytoskeleton organization,GO:0007173//epidermal growth factor receptor signaling pathway,GO:0008360//regulation of cell shape,GO:0009617//response to bacterium,GO:0010634//positive regulation of epithelial cell migration,GO:0030041//actin filament polymerization,GO:0030042//actin filament depolymerization,GO:0030335//positive regulation of cell migration,GO:0030855//epithelial cell di…	GO:0003779//actin binding,GO:0005509//calcium ion binding,GO:0005546//phosphatidylinositol-4,5-bisphosphate binding,GO:0035727//lysophosphatidic acid binding,GO:0042802//identical protein binding,GO:0042803//protein homodimerization activity,GO:0043027//cysteine-type endopeptidase inhibitor activity involved in apoptotic process,GO:0051015//actin filament binding
aldolase B, fructose-bisphosphate	F1SSB4		GO:0006096//glycolytic process	GO:0003824//catalytic activity,GO:0004332//fructose-bisphosphate aldolase activity,GO:0016829//lyase activity
Fructose-bisphosphate aldolase (Fragment)	F1SSB5		GO:0006096//glycolytic process	GO:0003824//catalytic activity,GO:0004332//fructose-bisphosphate aldolase activity,GO:0016829//lyase activity
glyoxylate reductase/hydroxypyruvate reductase	F1ST73	GO:0005737//cytoplasm,GO:0070062//extracellular exosome	GO:0007588//excretion,GO:0008152//metabolic process,GO:0051259//protein oligomerization,GO:0055114//oxidation-reduction process	GO:0008465//glycerate dehydrogenase activity,GO:0016616//oxidoreductase activity, acting on the CH-OH group of donors, NAD or NADP as acceptor,GO:0016618//hydroxypyruvate reductase activity,GO:0030267//glyoxylate reductase (NADP) activity,GO:0042803//protein homodimerization activity,GO:0051287//NAD binding,GO:0070402//NADPH binding
glucosidase, beta (bile acid) 2	F1STB6	GO:0016020//membrane,GO:0016021//integral component of membrane	GO:0006665//sphingolipid metabolic process,GO:0006680//glucosylceramide catabolic process,GO:0021954//central nervous system neuron development	GO:0003824//catalytic activity,GO:0004348//glucosylceramidase activity,GO:0008422//beta-glucosidase activity
chromosome 11 open reading frame 54	F1STK8	GO:0005634//nucleus,GO:0070062//extracellular exosome	GO:0008152//metabolic process	GO:0008270//zinc ion binding,GO:0016788//hydrolase activity, acting on ester bonds
hexokinase domain containing 1	F1SUF3	GO:0005829//cytosol	GO:0001678//cellular glucose homeostasis,GO:0005975//carbohydrate metabolic process,GO:0006096//glycolytic process,GO:0016310//phosphorylation,GO:0046835//carbohydrate phosphorylation,GO:0051156//glucose 6-phosphate metabolic process	GO:0000166//nucleotide binding,GO:0004340//glucokinase activity,GO:0004396//hexokinase activity,GO:0005524//ATP binding,GO:0008865//fructokinase activity,GO:0016301//kinase activity,GO:0016740//transferase activity,GO:0016773//phosphotransferase activity, alcohol group as acceptor,GO:0019158//mannokinase activity
transcription elongation factor B (SIII), polypeptide 2 (18kDa, elongin B)	F1SUG4	GO:0030891//VCB complex,GO:0031462//Cul2-RING ubiquitin ligase complex,GO:0031466//Cul5-RING ubiquitin ligase complex,GO:0070062//extracellular exosome,GO:0070449//elongin complex	GO:0006368//transcription elongation from RNA polymerase II promoter	GO:0031625//ubiquitin protein ligase binding
All-trans-retinol 13,14-reductase	F1SVB2	GO:0005640//nuclear outer membrane,GO:0005789//endoplasmic reticulum membrane,GO:0016020//membrane,GO:0031965//nuclear membrane	GO:0042572//retinol metabolic process,GO:0055114//oxidation-reduction process	GO:0016491//oxidoreductase activity,GO:0051786//all-trans-retinol 13,14-reductase activity
prohibitin	F2Z543	GO:0005654//nucleoplasm,GO:0005737//cytoplasm,GO:0005739//mitochondrion,GO:0005887//integral component of plasma membrane,GO:0016020//membrane,GO:0070062//extracellular exosome	GO:0000122//negative regulation of transcription from RNA polymerase II promoter,GO:0001649//osteoblast differentiation,GO:0006355//regulation of transcription, DNA-templated,GO:0008285//negative regulation of cell proliferation,GO:0010944//negative regulation of transcription by competitive promoter binding,GO:0016575//histone deacetylation,GO:0030308//negative regulation of cell growth,GO:00458…	GO:0019899//enzyme binding,GO:0042826//histone deacetylase binding,GO:0044212//transcription regulatory region DNA binding
Leukocyte elastase inhibitor	F2Z5B1	GO:0005615//extracellular space	GO:0010951//negative regulation of endopeptidase activity	GO:0004867//serine-type endopeptidase inhibitor activity
CD2-associated protein	I3L7D4
zinc finger and BTB domain containing 8 opposite strand	I3L7E1	GO:0005634//nucleus,GO:0005654//nucleoplasm
cytochrome P450, family 2, subfamily J, polypeptide 2	I3L9H9	GO:0005737//cytoplasm,GO:0043231//intracellular membrane-bounded organelle	GO:0006805//xenobiotic metabolic process,GO:0019369//arachidonic acid metabolic process,GO:0042738//exogenous drug catabolic process,GO:0055114//oxidation-reduction process	GO:0004497//monooxygenase activity,GO:0005506//iron ion binding,GO:0008392//arachidonic acid epoxygenase activity,GO:0008395//steroid hydroxylase activity,GO:0016491//oxidoreductase activity,GO:0016705//oxidoreductase activity, acting on paired donors, with incorporation or reduction of molecular oxygen,GO:0016712//oxidoreductase activity, acting on paired donors, with incorporation or reduction …
glutaminyl-peptide cyclotransferase-like	I3LB47		GO:0017186//peptidyl-pyroglutamic acid biosynthetic process, using glutaminyl-peptide cyclotransferase	GO:0008270//zinc ion binding,GO:0016603//glutaminyl-peptide cyclotransferase activity
nucleoporin 93kDa	I3LBF6		GO:0005975//carbohydrate metabolic process,GO:0008152//metabolic process	GO:0003824//catalytic activity,GO:0004553//hydrolase activity, hydrolyzing O-glycosyl compounds,GO:0016787//hydrolase activity,GO:0016798//hydrolase activity, acting on glycosyl bonds,GO:0030246//carbohydrate binding
Creatine kinase M-type	I3LBJ8		GO:0016310//phosphorylation,GO:0046314//phosphocreatine biosynthetic process	GO:0000166//nucleotide binding,GO:0003824//catalytic activity,GO:0004111//creatine kinase activity,GO:0005524//ATP binding,GO:0016301//kinase activity,GO:0016740//transferase activity,GO:0016772//transferase activity, transferring phosphorus-containing groups
HIV Tat-specific factor 1	I3LC46	GO:0005654//nucleoplasm		GO:0000166//nucleotide binding,GO:0003676//nucleic acid binding,GO:0044822//poly(A) RNA binding
calcium regulated heat stable protein 1, 24kDa	I3LCU9	GO:0070062//extracellular exosome	GO:0006355//regulation of transcription, DNA-templated	GO:0003676//nucleic acid binding,GO:0003677//DNA binding,GO:0003730//mRNA 3'-UTR binding
Cytochrome P450 2C42	I3LCZ8	GO:0005737//cytoplasm,GO:0043231//intracellular membrane-bounded organelle	GO:0006805//xenobiotic metabolic process,GO:0019373//epoxygenase P450 pathway,GO:0042738//exogenous drug catabolic process,GO:0055114//oxidation-reduction process	GO:0004497//monooxygenase activity,GO:0005506//iron ion binding,GO:0008392//arachidonic acid epoxygenase activity,GO:0008395//steroid hydroxylase activity,GO:0016491//oxidoreductase activity,GO:0016705//oxidoreductase activity, acting on paired donors, with incorporation or reduction of molecular oxygen,GO:0016712//oxidoreductase activity, acting on paired donors, with incorporation or reduction …
phosphopantothenoylcysteine decarboxylase	I3LFK1		GO:0008152//metabolic process	GO:0003824//catalytic activity,GO:0004633//phosphopantothenoylcysteine decarboxylase activity
enoyl-CoA, hydratase/3-hydroxyacyl CoA dehydrogenase	I3LHL0		GO:0008152//metabolic process	GO:0003824//catalytic activity
ATP-binding cassette, sub-family D (ALD), member 3	I3LI20	GO:0005739//mitochondrion,GO:0005743//mitochondrial inner membrane,GO:0005777//peroxisome,GO:0005778//peroxisomal membrane,GO:0016021//integral component of membrane	GO:0006810//transport,GO:0008152//metabolic process,GO:0055085//transmembrane transport	GO:0000166//nucleotide binding,GO:0005524//ATP binding,GO:0016887//ATPase activity,GO:0042626//ATPase activity, coupled to transmembrane movement of substances
enoyl-CoA, hydratase/3-hydroxyacyl CoA dehydrogenase	I3LJ48	GO:0005739//mitochondrion,GO:0005777//peroxisome	GO:0006475//internal protein amino acid acetylation,GO:0008152//metabolic process	GO:0003824//catalytic activity,GO:0005102//receptor binding,GO:0019899//enzyme binding
Protein kish (Fragment)	I3LKP2	GO:0016020//membrane,GO:0016021//integral component of membrane
butyrobetaine (gamma), 2-oxoglutarate dioxygenase (gamma-butyrobetaine hydroxylase) 1	I3LL50	GO:0005739//mitochondrion,GO:0070062//extracellular exosome		GO:0008270//zinc ion binding
Glycerol-3-phosphate dehydrogenase [NAD(+)]	I3LLU0	GO:0005886//plasma membrane,GO:0009331//glycerol-3-phosphate dehydrogenase complex,GO:0016020//membrane,GO:0070062//extracellular exosome	GO:0002027//regulation of heart rate,GO:0005975//carbohydrate metabolic process,GO:0006072//glycerol-3-phosphate metabolic process,GO:0006734//NADH metabolic process,GO:0010765//positive regulation of sodium ion transport,GO:0019674//NAD metabolic process,GO:0033137//negative regulation of peptidyl-serine phosphorylation,GO:0046168//glycerol-3-phosphate catabolic process,GO:0055114//oxidation-red…	GO:0004367//glycerol-3-phosphate dehydrogenase [NAD+] activity,GO:0016491//oxidoreductase activity,GO:0016616//oxidoreductase activity, acting on the CH-OH group of donors, NAD or NADP as acceptor,GO:0017080//sodium channel regulator activity,GO:0042803//protein homodimerization activity,GO:0044325//ion channel binding,GO:0051287//NAD binding
NAD(P)H dehydrogenase, quinone 2	I3LLY4
Interferon-induced protein 44-like	I3LMG2		GO:0006955//immune response
Transcription elongation factor SPT5	I3LMJ9	GO:0005634//nucleus,GO:0005654//nucleoplasm,GO:0032044//DSIF complex	GO:0000122//negative regulation of transcription from RNA polymerase II promoter,GO:0006351//transcription, DNA-templated,GO:0006354//DNA-templated transcription, elongation,GO:0006355//regulation of transcription, DNA-templated,GO:0006357//regulation of transcription from RNA polymerase II promoter,GO:0006368//transcription elongation from RNA polymerase II promoter,GO:0016239//positive regulati…	GO:0003682//chromatin binding,GO:0019899//enzyme binding,GO:0044822//poly(A) RNA binding,GO:0046982//protein heterodimerization activity
olfactomedin-like 1	I3LNK1
Solute carrier family 2, facilitated glucose transporter member 2 (Fragment)	I3LNT8	GO:0005737//cytoplasm,GO:0005886//plasma membrane,GO:0005887//integral component of plasma membrane,GO:0005903//brush border,GO:0016020//membrane,GO:0016021//integral component of membrane	GO:0006810//transport,GO:0015758//glucose transport,GO:0015992//proton transport,GO:0035428//hexose transmembrane transport,GO:0046323//glucose import,GO:0055085//transmembrane transport,GO:0070837//dehydroascorbic acid transport	GO:0005215//transporter activity,GO:0005351//sugar:proton symporter activity,GO:0005355//glucose transmembrane transporter activity,GO:0022857//transmembrane transporter activity,GO:0022891//substrate-specific transmembrane transporter activity,GO:0033300//dehydroascorbic acid transporter activity,GO:0055056//D-glucose transmembrane transporter activity
receptor accessory protein 6	I3LNY0	GO:0005634//nucleus,GO:0005789//endoplasmic reticulum membrane,GO:0016020//membrane,GO:0016021//integral component of membrane,GO:0044317//rod spherule,GO:0045177//apical part of cell	GO:0032386//regulation of intracellular transport
ALG3, alpha-1,3- mannosyltransferase	I3LQI7	GO:0005783//endoplasmic reticulum,GO:0005789//endoplasmic reticulum membrane,GO:0016021//integral component of membrane	GO:0008152//metabolic process,GO:0097502//mannosylation	GO:0000033//alpha-1,3-mannosyltransferase activity,GO:0016758//transferase activity, transferring hexosyl groups
1,5-anhydro-D-fructose reductase	I3LRN9		GO:0055114//oxidation-reduction process	GO:0016491//oxidoreductase activity
ATP-dependent (S)-NAD(P)H-hydrate dehydratase	I3LS60	GO:0005739//mitochondrion	GO:0046496//nicotinamide nucleotide metabolic process	GO:0000166//nucleotide binding,GO:0005524//ATP binding,GO:0016829//lyase activity,GO:0047453//ATP-dependent NAD(P)H-hydrate dehydratase activity,GO:0052855//ADP-dependent NAD(P)H-hydrate dehydratase activity
Fc fragment of IgG binding protein	I3LT38
Ubiquitin-like protein ISG15	I3LU39	GO:0005576//extracellular region	GO:0019941//modification-dependent protein catabolic process,GO:0031397//negative regulation of protein ubiquitination,GO:0032020//ISG15-protein conjugation,GO:0032649//regulation of interferon-gamma production,GO:0034340//response to type I interferon,GO:0042742//defense response to bacterium,GO:0045071//negative regulation of viral genome replication,GO:0045648//positive regulation of erythrocy…	GO:0031386//protein tag
ketohexokinase (fructokinase)	I3LVE1
mitogen-activated protein kinase 3	I3LVK2	GO:0005634//nucleus,GO:0005635//nuclear envelope,GO:0005654//nucleoplasm,GO:0005737//cytoplasm,GO:0015630//microtubule cytoskeleton,GO:0031143//pseudopodium,GO:0070062//extracellular exosome	GO:0001934//positive regulation of protein phosphorylation,GO:0006351//transcription, DNA-templated,GO:0006468//protein phosphorylation,GO:0006974//cellular response to DNA damage stimulus,GO:0006975//DNA damage induced protein phosphorylation,GO:0009887//organ morphogenesis,GO:0016310//phosphorylation,GO:0019233//sensory perception of pain,GO:0030509//BMP signaling pathway,GO:0031663//lipopolysa…	GO:0001784//phosphotyrosine binding,GO:0004672//protein kinase activity,GO:0005524//ATP binding,GO:0016772//transferase activity, transferring phosphorus-containing groups,GO:0019902//phosphatase binding
cytidine monophosphate (UMP-CMP) kinase 2, mitochondrial	I3LVR9	GO:0005654//nucleoplasm,GO:0005737//cytoplasm,GO:0005739//mitochondrion,GO:0005829//cytosol	GO:0006165//nucleoside diphosphate phosphorylation,GO:0006227//dUDP biosynthetic process,GO:0006233//dTDP biosynthetic process,GO:0006235//dTTP biosynthetic process,GO:0009142//nucleoside triphosphate biosynthetic process,GO:0046939//nucleotide phosphorylation,GO:0071222//cellular response to lipopolysaccharide	GO:0004127//cytidylate kinase activity,GO:0004550//nucleoside diphosphate kinase activity,GO:0004798//thymidylate kinase activity,GO:0009041//uridylate kinase activity,GO:0033862//UMP kinase activity
4-aminobutyrate aminotransferase, mitochondrial (Fragment)	J9JIL9	GO:0032144//4-aminobutyrate transaminase complex,GO:0070062//extracellular exosome	GO:0009448//gamma-aminobutyric acid metabolic process,GO:0048148//behavioral response to cocaine	GO:0003824//catalytic activity,GO:0003867//4-aminobutyrate transaminase activity,GO:0008483//transaminase activity,GO:0030170//pyridoxal phosphate binding,GO:0042803//protein homodimerization activity
Thy-1 cell surface antigen	K7GL43
Cell wall transcription factor ACE2	K7GLM4	GO:0016020//membrane	GO:0006508//proteolysis	GO:0004180//carboxypeptidase activity,GO:0008233//peptidase activity,GO:0008237//metallopeptidase activity,GO:0008241//peptidyl-dipeptidase activity,GO:0016787//hydrolase activity,GO:0046872//metal ion binding
Neprilysin	K7GMJ2	GO:0005737//cytoplasm,GO:0005886//plasma membrane,GO:0005903//brush border,GO:0005925//focal adhesion,GO:0008021//synaptic vesicle,GO:0016020//membrane,GO:0030424//axon,GO:0030425//dendrite,GO:0044306//neuron projection terminus,GO:0045202//synapse,GO:0070062//extracellular exosome	GO:0001822//kidney development,GO:0006508//proteolysis,GO:0019233//sensory perception of pain,GO:0046449//creatinine metabolic process,GO:0050435//beta-amyloid metabolic process,GO:0071345//cellular response to cytokine stimulus,GO:0071492//cellular response to UV-A,GO:0071493//cellular response to UV-B,GO:0090399//replicative senescence	GO:0004175//endopeptidase activity,GO:0004222//metalloendopeptidase activity,GO:0008233//peptidase activity,GO:0008237//metallopeptidase activity,GO:0008238//exopeptidase activity,GO:0008270//zinc ion binding
Eosinophil peroxidase	K7GNQ2	GO:0070062//extracellular exosome	GO:0002215//defense response to nematode,GO:0006952//defense response,GO:0006979//response to oxidative stress,GO:0032693//negative regulation of interleukin-10 production,GO:0032714//negative regulation of interleukin-5 production,GO:0032753//positive regulation of interleukin-4 production,GO:0055114//oxidation-reduction process,GO:0072677//eosinophil migration	GO:0004601//peroxidase activity,GO:0020037//heme binding
angiotensin I converting enzyme	K7GRU7	GO:0005737//cytoplasm,GO:0005886//plasma membrane,GO:0016020//membrane	GO:0001822//kidney development,GO:0002446//neutrophil mediated immunity,GO:0003084//positive regulation of systemic arterial blood pressure,GO:0006508//proteolysis,GO:0007283//spermatogenesis,GO:0008217//regulation of blood pressure,GO:0042447//hormone catabolic process,GO:0060047//heart contraction	GO:0004180//carboxypeptidase activity,GO:0008233//peptidase activity,GO:0008237//metallopeptidase activity,GO:0008241//peptidyl-dipeptidase activity,GO:0016787//hydrolase activity,GO:0046872//metal ion binding
5'-nucleotidase, ecto (CD73)	K7GSR6	GO:0005737//cytoplasm,GO:0005886//plasma membrane,GO:0009986//cell surface,GO:0016020//membrane,GO:0070062//extracellular exosome	GO:0006196//AMP catabolic process,GO:0009166//nucleotide catabolic process,GO:0016311//dephosphorylation,GO:0046086//adenosine biosynthetic process,GO:0050728//negative regulation of inflammatory response	GO:0000166//nucleotide binding,GO:0008253//5'-nucleotidase activity,GO:0016787//hydrolase activity,GO:0016788//hydrolase activity, acting on ester bonds,GO:0046872//metal ion binding
Cytochrome b5	P00172	GO:0005737//cytoplasm,GO:0005739//mitochondrion,GO:0005783//endoplasmic reticulum,GO:0005789//endoplasmic reticulum membrane,GO:0016020//membrane,GO:0016021//integral component of membrane,GO:0031090//organelle membrane,GO:0043231//intracellular membrane-bounded organelle,GO:0070062//extracellular exosome	GO:0055114//oxidation-reduction process	GO:0019899//enzyme binding,GO:0020037//heme binding,GO:0046872//metal ion binding
D-amino-acid oxidase	P00371	GO:0005741//mitochondrial outer membrane,GO:0005777//peroxisome,GO:0005778//peroxisomal membrane,GO:0005829//cytosol	GO:0006551//leucine metabolic process,GO:0006562//proline catabolic process,GO:0036088//D-serine catabolic process,GO:0042416//dopamine biosynthetic process,GO:0055114//oxidation-reduction process,GO:0055130//D-alanine catabolic process,GO:0070178//D-serine metabolic process	GO:0003884//D-amino-acid oxidase activity,GO:0005102//receptor binding,GO:0016491//oxidoreductase activity,GO:0016641//oxidoreductase activity, acting on the CH-NH2 group of donors, oxygen as acceptor,GO:0046983//protein dimerization activity,GO:0048037//cofactor binding,GO:0071949//FAD binding
Glucagon	P01274	GO:0005576//extracellular region	GO:0070374//positive regulation of ERK1 and ERK2 cascade,GO:1903348//positive regulation of bicellular tight junction assembly	GO:0005179//hormone activity
Chromogranin-A (Fragment)	P04404	GO:0005576//extracellular region,GO:0016020//membrane,GO:0016023//cytoplasmic membrane-bounded vesicle,GO:0030133//transport vesicle,GO:0030141//secretory granule,GO:0030658//transport vesicle membrane,GO:0031410//cytoplasmic vesicle,GO:0042629//mast cell granule	GO:0002551//mast cell chemotaxis,GO:0032762//mast cell cytokine production,GO:0033604//negative regulation of catecholamine secretion,GO:0043303//mast cell degranulation,GO:0045576//mast cell activation,GO:0050829//defense response to Gram-negative bacterium,GO:0050830//defense response to Gram-positive bacterium,GO:2000707//positive regulation of dense core granule biogenesis
Mitochondrial amidoxime reducing component 2 (Fragments)	P0C2C3	GO:0005739//mitochondrion,GO:0005741//mitochondrial outer membrane,GO:0005777//peroxisome,GO:0016020//membrane	GO:0055114//oxidation-reduction process	GO:0016491//oxidoreductase activity
Dipeptidyl peptidase 4	P22411	GO:0005576//extracellular region,GO:0005765//lysosomal membrane,GO:0005886//plasma membrane,GO:0005925//focal adhesion,GO:0009986//cell surface,GO:0016020//membrane,GO:0016021//integral component of membrane,GO:0016324//apical plasma membrane,GO:0030027//lamellipodium,GO:0030054//cell junction,GO:0030139//endocytic vesicle,GO:0031258//lamellipodium membrane,GO:0042995//cell projection,GO:0045121/…	GO:0001666//response to hypoxia,GO:0006508//proteolysis,GO:0007155//cell adhesion,GO:0008284//positive regulation of cell proliferation,GO:0010716//negative regulation of extracellular matrix disassembly,GO:0031295//T cell costimulation,GO:0033632//regulation of cell-cell adhesion mediated by integrin,GO:0042110//T cell activation,GO:0043542//endothelial cell migration	GO:0002020//protease binding,GO:0004177//aminopeptidase activity,GO:0004252//serine-type endopeptidase activity,GO:0005102//receptor binding,GO:0008233//peptidase activity,GO:0008236//serine-type peptidase activity,GO:0008239//dipeptidyl-peptidase activity,GO:0016787//hydrolase activity,GO:0042802//identical protein binding,GO:0042803//protein homodimerization activity
Sodium/glucose cotransporter 1 (Fragment)	P26429	GO:0016020//membrane,GO:0016021//integral component of membrane	GO:0006810//transport,GO:0006811//ion transport,GO:0006814//sodium ion transport,GO:0008643//carbohydrate transport,GO:0055085//transmembrane transport	GO:0005215//transporter activity,GO:0015293//symporter activity
Apolipoprotein C-III	P27917	GO:0005576//extracellular region,GO:0005615//extracellular space,GO:0034361//very-low-density lipoprotein particle,GO:0034363//intermediate-density lipoprotein particle,GO:0034366//spherical high-density lipoprotein particle,GO:0042627//chylomicron,GO:0070062//extracellular exosome	GO:0006629//lipid metabolic process,GO:0006641//triglyceride metabolic process,GO:0006642//triglyceride mobilization,GO:0006810//transport,GO:0006869//lipid transport,GO:0007186//G-protein coupled receptor signaling pathway,GO:0008203//cholesterol metabolic process,GO:0010897//negative regulation of triglyceride catabolic process,GO:0010916//negative regulation of very-low-density lipoprotein par…	GO:0005543//phospholipid binding,GO:0008289//lipid binding,GO:0030234//enzyme regulator activity,GO:0055102//lipase inhibitor activity,GO:0070653//high-density lipoprotein particle receptor binding
Fatty acid-binding protein, liver	P49924	GO:0005634//nucleus,GO:0005737//cytoplasm,GO:0070062//extracellular exosome	GO:0006810//transport,GO:0043066//negative regulation of apoptotic process,GO:0043154//negative regulation of cysteine-type endopeptidase activity involved in apoptotic process,GO:0070301//cellular response to hydrogen peroxide,GO:0071456//cellular response to hypoxia	GO:0003682//chromatin binding,GO:0005215//transporter activity,GO:0008289//lipid binding,GO:0016209//antioxidant activity
Retinol-binding protein 2	P50121	GO:0005737//cytoplasm	GO:0006810//transport	GO:0005215//transporter activity,GO:0008289//lipid binding,GO:0016918//retinal binding,GO:0019841//retinol binding
60S ribosomal protein L31	P62901	GO:0005622//intracellular,GO:0005840//ribosome,GO:0005925//focal adhesion,GO:0016020//membrane,GO:0022625//cytosolic large ribosomal subunit,GO:0030529//ribonucleoprotein complex,GO:0070062//extracellular exosome	GO:0006412//translation	GO:0003735//structural constituent of ribosome,GO:0044822//poly(A) RNA binding
Metallothionein-2B	P79380	GO:0005634//nucleus,GO:0005737//cytoplasm,GO:0048471//perinuclear region of cytoplasm	GO:0045926//negative regulation of growth,GO:0071294//cellular response to zinc ion	GO:0008270//zinc ion binding,GO:0046872//metal ion binding
Epoxide hydrolase 1	P79381	GO:0005783//endoplasmic reticulum,GO:0005789//endoplasmic reticulum membrane,GO:0016020//membrane,GO:0016021//integral component of membrane,GO:0031090//organelle membrane,GO:0043231//intracellular membrane-bounded organelle	GO:0006725//cellular aromatic compound metabolic process,GO:0009636//response to toxic substance,GO:0014070//response to organic cyclic compound,GO:0019439//aromatic compound catabolic process	GO:0003824//catalytic activity,GO:0016787//hydrolase activity,GO:0033961//cis-stilbene-oxide hydrolase activity
Microsomal glutathione S-transferase 1	P79382	GO:0005739//mitochondrion,GO:0005741//mitochondrial outer membrane,GO:0005783//endoplasmic reticulum,GO:0005789//endoplasmic reticulum membrane,GO:0016020//membrane,GO:0016021//integral component of membrane,GO:0043231//intracellular membrane-bounded organelle	GO:0008152//metabolic process,GO:0070207//protein homotrimerization	GO:0004364//glutathione transferase activity,GO:0016740//transferase activity
Metallothionein-1E	P79431	GO:0005634//nucleus,GO:0005737//cytoplasm,GO:0048471//perinuclear region of cytoplasm	GO:0045926//negative regulation of growth,GO:0071294//cellular response to zinc ion	GO:0008270//zinc ion binding,GO:0046872//metal ion binding
Non-histone chromosomal protein HMG-17	P80272	GO:0000785//chromatin,GO:0005634//nucleus,GO:0005737//cytoplasm		GO:0003677//DNA binding,GO:0031492//nucleosomal DNA binding
GBAK	Q06AS8	GO:0005737//cytoplasm,GO:0005765//lysosomal membrane,GO:0005794//Golgi apparatus,GO:0005813//centrosome,GO:0005834//heterotrimeric G-protein complex,GO:0005886//plasma membrane,GO:0016020//membrane,GO:0030496//midbody,GO:0070062//extracellular exosome	GO:0007165//signal transduction,GO:0007186//G-protein coupled receptor signaling pathway,GO:0007188//adenylate cyclase-modulating G-protein coupled receptor signaling pathway,GO:0008152//metabolic process,GO:0051301//cell division	GO:0000166//nucleotide binding,GO:0003924//GTPase activity,GO:0004871//signal transducer activity,GO:0005525//GTP binding,GO:0019001//guanyl nucleotide binding,GO:0031683//G-protein beta/gamma-subunit complex binding,GO:0031821//G-protein coupled serotonin receptor binding
Cystatin-A8	Q28987	GO:0005622//intracellular,GO:0005737//cytoplasm	GO:0010466//negative regulation of peptidase activity,GO:0010951//negative regulation of endopeptidase activity	GO:0004866//endopeptidase inhibitor activity,GO:0004869//cysteine-type endopeptidase inhibitor activity,GO:0030414//peptidase inhibitor activity
Liver carboxylesterase	Q29550	GO:0005783//endoplasmic reticulum,GO:0005788//endoplasmic reticulum lumen	GO:0008152//metabolic process	GO:0016787//hydrolase activity,GO:0052689//carboxylic ester hydrolase activity
Trifunctional enzyme subunit alpha, mitochondrial	Q29554	GO:0005739//mitochondrion,GO:0005743//mitochondrial inner membrane,GO:0005759//mitochondrial matrix,GO:0016507//mitochondrial fatty acid beta-oxidation multienzyme complex,GO:0042645//mitochondrial nucleoid	GO:0006629//lipid metabolic process,GO:0006631//fatty acid metabolic process,GO:0006635//fatty acid beta-oxidation,GO:0008152//metabolic process,GO:0032868//response to insulin,GO:0055114//oxidation-reduction process	GO:0003824//catalytic activity,GO:0003857//3-hydroxyacyl-CoA dehydrogenase activity,GO:0004300//enoyl-CoA hydratase activity,GO:0016491//oxidoreductase activity,GO:0016509//long-chain-3-hydroxyacyl-CoA dehydrogenase activity,GO:0016829//lyase activity
2'-5'-oligoadenylate synthase 1	Q29599	GO:0005576//extracellular region,GO:0005634//nucleus,GO:0005737//cytoplasm,GO:0005739//mitochondrion,GO:0005783//endoplasmic reticulum,GO:0043231//intracellular membrane-bounded organelle	GO:0002376//immune system process,GO:0006164//purine nucleotide biosynthetic process,GO:0006955//immune response,GO:0045071//negative regulation of viral genome replication,GO:0045087//innate immune response,GO:0051607//defense response to virus	GO:0000166//nucleotide binding,GO:0001730//2'-5'-oligoadenylate synthetase activity,GO:0003723//RNA binding,GO:0003725//double-stranded RNA binding,GO:0005524//ATP binding,GO:0016740//transferase activity,GO:0016779//nucleotidyltransferase activity,GO:0046872//metal ion binding
Serine/arginine-rich splicing factor 1	Q3YLA6	GO:0005634//nucleus,GO:0005654//nucleoplasm,GO:0005681//spliceosomal complex,GO:0005737//cytoplasm,GO:0016607//nuclear speck,GO:0035145//exon-exon junction complex,GO:0070062//extracellular exosome,GO:0071013//catalytic step 2 spliceosome	GO:0000395//mRNA 5'-splice site recognition,GO:0001701//in utero embryonic development,GO:0006355//regulation of transcription, DNA-templated,GO:0006397//mRNA processing,GO:0006417//regulation of translation,GO:0008380//RNA splicing,GO:0043488//regulation of mRNA stability,GO:0048024//regulation of mRNA splicing, via spliceosome,GO:0060048//cardiac muscle contraction	GO:0000166//nucleotide binding,GO:0003676//nucleic acid binding,GO:0003723//RNA binding,GO:0003729//mRNA binding,GO:0044822//poly(A) RNA binding,GO:0050733//RS domain binding
Fatty acid-binding protein, intestinal	Q45KW7	GO:0005622//intracellular,GO:0005737//cytoplasm	GO:0006810//transport	GO:0005215//transporter activity,GO:0008289//lipid binding
Heme-binding protein 1	Q5ISC6	GO:0005737//cytoplasm		GO:0020037//heme binding
Chromogranin B	Q6IYD4	GO:0030141//secretory granule
E3 ubiquitin-protein ligase RNF114	Q6J1I8	GO:0005634//nucleus,GO:0005737//cytoplasm	GO:0007275//multicellular organismal development,GO:0007283//spermatogenesis,GO:0016567//protein ubiquitination,GO:0030154//cell differentiation	GO:0008270//zinc ion binding,GO:0016874//ligase activity,GO:0046872//metal ion binding
Microsomal triglyceride transfer protein large subunit	Q865F1	GO:0005783//endoplasmic reticulum	GO:0006810//transport,GO:0006869//lipid transport	GO:0005319//lipid transporter activity,GO:0008289//lipid binding
Beta-catenin	Q8WNW4	GO:0005634//nucleus,GO:0005667//transcription factor complex,GO:0005719//nuclear euchromatin,GO:0005737//cytoplasm,GO:0005813//centrosome,GO:0005829//cytosol,GO:0005886//plasma membrane,GO:0005911//cell-cell junction,GO:0005912//adherens junction,GO:0005913//cell-cell adherens junction,GO:0005916//fascia adherens,GO:0005923//bicellular tight junction,GO:0005925//focal adhesion,GO:0005938//cell co…	GO:0000122//negative regulation of transcription from RNA polymerase II promoter,GO:0000578//embryonic axis specification,GO:0000904//cell morphogenesis involved in differentiation,GO:0001501//skeletal system development,GO:0001569//patterning of blood vessels,GO:0001570//vasculogenesis,GO:0001658//branching involved in ureteric bud morphogenesis,GO:0001701//in utero embryonic development,GO:0001…	GO:0001102//RNA polymerase II activating transcription factor binding,GO:0003677//DNA binding,GO:0003682//chromatin binding,GO:0003690//double-stranded DNA binding,GO:0003700//sequence-specific DNA binding transcription factor activity,GO:0003713//transcription coactivator activity,GO:0004871//signal transducer activity,GO:0008022//protein C-terminus binding,GO:0008134//transcription factor bindi…
Membrane-associated progesterone receptor component 1	Q95250	GO:0005730//nucleolus,GO:0005783//endoplasmic reticulum,GO:0005789//endoplasmic reticulum membrane,GO:0012505//endomembrane system,GO:0016020//membrane,GO:0016021//integral component of membrane,GO:0031090//organelle membrane,GO:0043231//intracellular membrane-bounded organelle,GO:0070062//extracellular exosome		GO:0005496//steroid binding,GO:0008289//lipid binding,GO:0020037//heme binding
Glutamyl aminopeptidase	Q95334	GO:0016020//membrane,GO:0016021//integral component of membrane	GO:0003081//regulation of systemic arterial blood pressure by renin-angiotensin,GO:0006508//proteolysis,GO:0008283//cell proliferation,GO:0016477//cell migration	GO:0004177//aminopeptidase activity,GO:0008233//peptidase activity,GO:0008237//metallopeptidase activity,GO:0008270//zinc ion binding,GO:0016787//hydrolase activity,GO:0046872//metal ion binding,GO:0070006//metalloaminopeptidase activity
Aldose 1-epimerase	Q9GKX6	GO:0005737//cytoplasm,GO:0070062//extracellular exosome	GO:0005975//carbohydrate metabolic process,GO:0006006//glucose metabolic process,GO:0006012//galactose metabolic process,GO:0019318//hexose metabolic process	GO:0003824//catalytic activity,GO:0004034//aldose 1-epimerase activity,GO:0016853//isomerase activity,GO:0030246//carbohydrate binding
Glutathione S-transferase omega-1	Q9N1F5	GO:0005737//cytoplasm,GO:0005829//cytosol	GO:0008152//metabolic process,GO:0019852//L-ascorbic acid metabolic process,GO:0042178//xenobiotic catabolic process,GO:0055114//oxidation-reduction process,GO:0071243//cellular response to arsenic-containing substance	GO:0004364//glutathione transferase activity,GO:0016491//oxidoreductase activity,GO:0016740//transferase activity,GO:0045174//glutathione dehydrogenase (ascorbate) activity,GO:0050610//methylarsonate reductase activity
Trans-1,2-dihydrobenzene-1,2-diol dehydrogenase	Q9TV69		GO:0008152//metabolic process,GO:0042843//D-xylose catabolic process,GO:0055114//oxidation-reduction process	GO:0016491//oxidoreductase activity,GO:0047115//trans-1,2-dihydrobenzene-1,2-diol dehydrogenase activity,GO:0047837//D-xylose 1-dehydrogenase (NADP+) activity

## Sheet: downregulation in YN144 group
Protein Name	Accession	GO Cellular Component	GO Biological Process	GO Molecular Function
Cathepsin B	A1E295	GO:0005576//extracellular region,GO:0005615//extracellular space,GO:0005730//nucleolus,GO:0005739//mitochondrion,GO:0005764//lysosome,GO:0042470//melanosome,GO:0043231//intracellular membrane-bounded organelle,GO:0048471//perinuclear region of cytoplasm,GO:0070062//extracellular exosome	GO:0006508//proteolysis,GO:0030574//collagen catabolic process,GO:0030855//epithelial cell differentiation,GO:0046697//decidualization,GO:0050790//regulation of catalytic activity,GO:0051603//proteolysis involved in cellular protein catabolic process,GO:0097067//cellular response to thyroid hormone stimulus	GO:0004197//cysteine-type endopeptidase activity,GO:0005518//collagen binding,GO:0008233//peptidase activity,GO:0008234//cysteine-type peptidase activity,GO:0016787//hydrolase activity,GO:0043394//proteoglycan binding
Aminopeptidase-like 1	A5GFT5	GO:0005622//intracellular,GO:0005634//nucleus,GO:0005737//cytoplasm	GO:0006508//proteolysis,GO:0019538//protein metabolic process	GO:0004177//aminopeptidase activity,GO:0008235//metalloexopeptidase activity,GO:0030145//manganese ion binding
Integrin beta	A8DSD5	GO:0008305//integrin complex,GO:0009986//cell surface,GO:0016020//membrane,GO:0016021//integral component of membrane,GO:0031982//vesicle,GO:0034687//integrin alphaL-beta2 complex,GO:0043235//receptor complex,GO:0045121//membrane raft,GO:0070062//extracellular exosome	GO:0007155//cell adhesion,GO:0007159//leukocyte cell-cell adhesion,GO:0007160//cell-matrix adhesion,GO:0007229//integrin-mediated signaling pathway,GO:0016337//single organismal cell-cell adhesion,GO:0030593//neutrophil chemotaxis,GO:0034113//heterotypic cell-cell adhesion,GO:0035987//endodermal cell differentiation,GO:0043113//receptor clustering,GO:0045123//cellular extravasation,GO:0050730//re…	GO:0001948//glycoprotein binding,GO:0004872//receptor activity,GO:0019901//protein kinase binding,GO:0030369//ICAM-3 receptor activity,GO:0050839//cell adhesion molecule binding
Gamma-interferon-inducible-lysosomal thiol reductase	B3SP85	GO:0005576//extracellular region,GO:0005737//cytoplasm,GO:0005764//lysosome,GO:0005886//plasma membrane,GO:0030054//cell junction,GO:0043231//intracellular membrane-bounded organelle	GO:0002376//immune system process,GO:0019886//antigen processing and presentation of exogenous peptide antigen via MHC class II,GO:0042590//antigen processing and presentation of exogenous peptide antigen via MHC class I,GO:0048147//negative regulation of fibroblast proliferation,GO:0050821//protein stabilization,GO:0055114//oxidation-reduction process	GO:0016491//oxidoreductase activity,GO:0016667//oxidoreductase activity, acting on a sulfur group of donors
ERO1-like protein alpha	B6CVD7	GO:0005783//endoplasmic reticulum,GO:0005789//endoplasmic reticulum membrane,GO:0016020//membrane	GO:0006915//apoptotic process,GO:0019471//4-hydroxyproline metabolic process,GO:0022417//protein maturation by protein folding,GO:0030198//extracellular matrix organization,GO:0030968//endoplasmic reticulum unfolded protein response,GO:0034976//response to endoplasmic reticulum stress,GO:0045454//cell redox homeostasis,GO:0050873//brown fat cell differentiation,GO:0051085//chaperone mediated prot…	GO:0003756//protein disulfide isomerase activity,GO:0015035//protein disulfide oxidoreductase activity,GO:0016491//oxidoreductase activity,GO:0016671//oxidoreductase activity, acting on a sulfur group of donors, disulfide as acceptor
Calcium-binding protein A9	C3S7K6	GO:0005615//extracellular space,GO:0005634//nucleus,GO:0070062//extracellular exosome	GO:0002523//leukocyte migration involved in inflammatory response,GO:0002793//positive regulation of peptide secretion,GO:0006914//autophagy,GO:0006919//activation of cysteine-type endopeptidase activity involved in apoptotic process,GO:0030593//neutrophil chemotaxis,GO:0030595//leukocyte chemotaxis,GO:0031532//actin cytoskeleton reorganization,GO:0045087//innate immune response,GO:0045113//regul…	GO:0005509//calcium ion binding,GO:0008017//microtubule binding,GO:0008270//zinc ion binding,GO:0035662//Toll-like receptor 4 binding,GO:0046872//metal ion binding,GO:0050544//arachidonic acid binding,GO:0050786//RAGE receptor binding
Asparagine synthetase	D0G0C6		GO:0006529//asparagine biosynthetic process,GO:0008152//metabolic process,GO:0042149//cellular response to glucose starvation,GO:0043066//negative regulation of apoptotic process,GO:0045931//positive regulation of mitotic cell cycle	GO:0004066//asparagine synthase (glutamine-hydrolyzing) activity
Transferrin receptor protein	D7RK08	GO:0005576//extracellular region,GO:0005615//extracellular space,GO:0005768//endosome,GO:0005886//plasma membrane,GO:0005905//coated pit,GO:0009897//external side of plasma membrane,GO:0009986//cell surface,GO:0016023//cytoplasmic membrane-bounded vesicle,GO:0031982//vesicle,GO:0043231//intracellular membrane-bounded organelle,GO:0048471//perinuclear region of cytoplasm,GO:0055037//recycling endo…	GO:0006879//cellular iron ion homeostasis,GO:0006898//receptor-mediated endocytosis,GO:0030316//osteoclast differentiation,GO:0033572//transferrin transport,GO:0035690//cellular response to drug,GO:0045780//positive regulation of bone resorption,GO:0097286//iron ion import	GO:0003725//double-stranded RNA binding,GO:0004998//transferrin receptor activity,GO:0042802//identical protein binding,GO:0044822//poly(A) RNA binding
density-regulated protein	F1REW9		GO:0001731//formation of translation preinitiation complex,GO:0002192//IRES-dependent translational initiation,GO:0006413//translational initiation,GO:0032790//ribosome disassembly	GO:0003743//translation initiation factor activity
nucleoporin 62kDa	F1RH59	GO:0005635//nuclear envelope,GO:0005643//nuclear pore,GO:0030529//ribonucleoprotein complex,GO:0031965//nuclear membrane,GO:0043231//intracellular membrane-bounded organelle	GO:0007569//cell aging,GO:0042059//negative regulation of epidermal growth factor receptor signaling pathway,GO:0043407//negative regulation of MAP kinase activity,GO:0046580//negative regulation of Ras protein signal transduction	GO:0017056//structural constituent of nuclear pore,GO:0051425//PTB domain binding
lymphocyte cytosolic protein 1 (L-plastin)	F1RK02	GO:0001725//stress fiber,GO:0001726//ruffle,GO:0001891//phagocytic cup,GO:0005615//extracellular space,GO:0005737//cytoplasm,GO:0005829//cytosol,GO:0005884//actin filament,GO:0005886//plasma membrane,GO:0005925//focal adhesion,GO:0015629//actin cytoskeleton,GO:0030175//filopodium,GO:0032432//actin filament bundle,GO:0070062//extracellular exosome	GO:0002286//T cell activation involved in immune response,GO:0010737//protein kinase A signaling,GO:0016477//cell migration,GO:0033157//regulation of intracellular protein transport,GO:0051017//actin filament bundle assembly	GO:0003779//actin binding,GO:0005509//calcium ion binding,GO:0042802//identical protein binding,GO:0051015//actin filament binding
karyopherin alpha 3 (importin alpha 4)	F1RK23	GO:0005634//nucleus,GO:0005737//cytoplasm	GO:0006606//protein import into nucleus	GO:0008565//protein transporter activity
Rho GTPase activating protein 35	F1RM07	GO:0005737//cytoplasm,GO:0015629//actin cytoskeleton	GO:0000122//negative regulation of transcription from RNA polymerase II promoter,GO:0001843//neural tube closure,GO:0007165//signal transduction,GO:0007264//small GTPase mediated signal transduction,GO:0008360//regulation of cell shape,GO:0010976//positive regulation of neuron projection development,GO:0030900//forebrain development,GO:0035024//negative regulation of Rho protein signal transducti…	GO:0000977//RNA polymerase II regulatory region sequence-specific DNA binding,GO:0001227//RNA polymerase II transcription regulatory region sequence-specific DNA binding transcription factor activity involved in negative regulation of transcription,GO:0005525//GTP binding
Interferon-induced very large GTPase 1	F1RMQ6			GO:0005525//GTP binding
Elongation factor 1-gamma	F1RPW9	GO:0005634//nucleus,GO:0016020//membrane,GO:0070062//extracellular exosome	GO:0006412//translation,GO:0006414//translational elongation,GO:0009615//response to virus	GO:0003746//translation elongation factor activity
heat shock protein 90kDa alpha (cytosolic), class B member 1	F1RQU2	GO:0005622//intracellular,GO:0005737//cytoplasm,GO:0005739//mitochondrion,GO:0008180//COP9 signalosome,GO:0016020//membrane,GO:0070062//extracellular exosome	GO:0001890//placenta development,GO:0006457//protein folding,GO:0006950//response to stress,GO:0032435//negative regulation of proteasomal ubiquitin-dependent protein catabolic process,GO:0060334//regulation of interferon-gamma-mediated signaling pathway,GO:0060338//regulation of type I interferon-mediated signaling pathway,GO:0071353//cellular response to interleukin-4	GO:0003725//double-stranded RNA binding,GO:0005524//ATP binding,GO:0019900//kinase binding,GO:0023026//MHC class II protein complex binding,GO:0044822//poly(A) RNA binding,GO:0051082//unfolded protein binding
complement component 4B (Chido blood group)	F1RQW2	GO:0005576//extracellular region,GO:0005615//extracellular space	GO:0010951//negative regulation of endopeptidase activity	GO:0004866//endopeptidase inhibitor activity
glial fibrillary acidic protein	F1RR02	GO:0005737//cytoplasm,GO:0005882//intermediate filament,GO:0016020//membrane,GO:0042995//cell projection,GO:0044297//cell body,GO:0097449//astrocyte projection,GO:0097450//astrocyte end-foot	GO:0010625//positive regulation of Schwann cell proliferation,GO:0010977//negative regulation of neuron projection development,GO:0014002//astrocyte development,GO:0030198//extracellular matrix organization,GO:0031102//neuron projection regeneration,GO:0045103//intermediate filament-based process,GO:0045109//intermediate filament organization,GO:0051580//regulation of neurotransmitter uptake,GO:0…	GO:0005198//structural molecule activity
SWI/SNF related, matrix associated, actin dependent regulator of chromatin, subfamily a, member 5	F1RRG9	GO:0000793//condensed chromosome,GO:0005634//nucleus,GO:0005677//chromatin silencing complex,GO:0005730//nucleolus,GO:0016589//NURF complex,GO:0031010//ISWI-type complex,GO:0031213//RSF complex,GO:0043596//nuclear replication fork	GO:0000183//chromatin silencing at rDNA,GO:0006302//double-strand break repair,GO:0006333//chromatin assembly or disassembly,GO:0006334//nucleosome assembly,GO:0006338//chromatin remodeling,GO:0006352//DNA-templated transcription, initiation,GO:0016584//nucleosome positioning,GO:0043044//ATP-dependent chromatin remodeling	GO:0003676//nucleic acid binding,GO:0003677//DNA binding,GO:0003682//chromatin binding,GO:0005524//ATP binding,GO:0016817//hydrolase activity, acting on acid anhydrides,GO:0016818//hydrolase activity, acting on acid anhydrides, in phosphorus-containing anhydrides,GO:0016887//ATPase activity,GO:0031491//nucleosome binding,GO:0042393//histone binding
serine carboxypeptidase 1	F1RSC3	GO:0070062//extracellular exosome	GO:0006508//proteolysis,GO:0045776//negative regulation of blood pressure,GO:0045909//positive regulation of vasodilation	GO:0004185//serine-type carboxypeptidase activity
minichromosome maintenance complex component 4	F1RSE7	GO:0005654//nucleoplasm,GO:0016020//membrane,GO:0042555//MCM complex	GO:0006260//DNA replication,GO:0006268//DNA unwinding involved in DNA replication,GO:0006270//DNA replication initiation	GO:0000166//nucleotide binding,GO:0003677//DNA binding,GO:0003678//DNA helicase activity,GO:0003697//single-stranded DNA binding,GO:0004003//ATP-dependent DNA helicase activity,GO:0005524//ATP binding
Moesin	F1RTN3	GO:0001931//uropod,GO:0005615//extracellular space,GO:0005737//cytoplasm,GO:0005856//cytoskeleton,GO:0005886//plasma membrane,GO:0005902//microvillus,GO:0005925//focal adhesion,GO:0016323//basolateral plasma membrane,GO:0016324//apical plasma membrane,GO:0019898//extrinsic component of membrane,GO:0030175//filopodium,GO:0031982//vesicle,GO:0045177//apical part of cell,GO:0070062//extracellular ex…	GO:0007159//leukocyte cell-cell adhesion,GO:0010628//positive regulation of gene expression,GO:0022614//membrane to membrane docking,GO:0050900//leukocyte migration,GO:0061028//establishment of endothelial barrier,GO:2000401//regulation of lymphocyte migration	GO:0003725//double-stranded RNA binding,GO:0003779//actin binding,GO:0005102//receptor binding,GO:0008092//cytoskeletal protein binding,GO:0019901//protein kinase binding,GO:0050839//cell adhesion molecule binding
Bystin	F1RUW0	GO:0005634//nucleus,GO:0005730//nucleolus,GO:0005737//cytoplasm,GO:0016020//membrane,GO:0043231//intracellular membrane-bounded organelle,GO:0045177//apical part of cell	GO:0000462//maturation of SSU-rRNA from tricistronic rRNA transcript (SSU-rRNA, 5.8S rRNA, LSU-rRNA),GO:0001701//in utero embryonic development,GO:0001825//blastocyst formation,GO:0001829//trophectodermal cell differentiation,GO:0008283//cell proliferation	GO:0044822//poly(A) RNA binding
Protein tyrosine phosphatase receptor type C-associated protein	F1RUZ1	GO:0005886//plasma membrane
torsin family 4, member A	F1RVY0			GO:0000166//nucleotide binding,GO:0005524//ATP binding
mannose receptor, C type 1	F1RWA3	GO:0005886//plasma membrane,GO:0009986//cell surface,GO:0010008//endosome membrane	GO:0006898//receptor-mediated endocytosis,GO:0007165//signal transduction,GO:0071222//cellular response to lipopolysaccharide,GO:0071346//cellular response to interferon-gamma,GO:0071353//cellular response to interleukin-4	GO:0004872//receptor activity,GO:0004888//transmembrane signaling receptor activity,GO:0005537//mannose binding
mediator complex subunit 1	F1RWL2	GO:0005634//nucleus,GO:0005654//nucleoplasm,GO:0005730//nucleolus,GO:0016020//membrane,GO:0016592//mediator complex	GO:0000122//negative regulation of transcription from RNA polymerase II promoter,GO:0000902//cell morphogenesis,GO:0001525//angiogenesis,GO:0001701//in utero embryonic development,GO:0001889//liver development,GO:0001892//embryonic placenta development,GO:0002088//lens development in camera-type eye,GO:0002154//thyroid hormone mediated signaling pathway,GO:0003222//ventricular trabecula myocardiu…	GO:0000981//sequence-specific DNA binding RNA polymerase II transcription factor activity,GO:0001047//core promoter binding,GO:0001104//RNA polymerase II transcription cofactor activity,GO:0003677//DNA binding,GO:0003682//chromatin binding,GO:0003712//transcription cofactor activity,GO:0003713//transcription coactivator activity,GO:0004872//receptor activity,GO:0008134//transcription factor bindi…
fibrinogen gamma chain	F1RX35	GO:0005577//fibrinogen complex	GO:0007165//signal transduction,GO:0030168//platelet activation,GO:0051258//protein polymerization	GO:0005102//receptor binding,GO:0030674//protein binding, bridging
Fibrinogen alpha chain	F1RX36	GO:0005577//fibrinogen complex	GO:0007165//signal transduction,GO:0030168//platelet activation,GO:0051258//protein polymerization	GO:0005102//receptor binding,GO:0030674//protein binding, bridging
cysteinyl-tRNA synthetase	F1RYA3	GO:0005737//cytoplasm,GO:0005829//cytosol	GO:0006418//tRNA aminoacylation for protein translation,GO:0006423//cysteinyl-tRNA aminoacylation	GO:0000049//tRNA binding,GO:0000166//nucleotide binding,GO:0004812//aminoacyl-tRNA ligase activity,GO:0004817//cysteine-tRNA ligase activity,GO:0005524//ATP binding,GO:0042803//protein homodimerization activity
Hsp40 homolog, subfamily C, member 10	F1RYL5	GO:0005788//endoplasmic reticulum lumen,GO:0016020//membrane,GO:0034663//endoplasmic reticulum chaperone complex	GO:0001933//negative regulation of protein phosphorylation,GO:0030433//ER-associated ubiquitin-dependent protein catabolic process,GO:0032781//positive regulation of ATPase activity,GO:0034976//response to endoplasmic reticulum stress,GO:0045454//cell redox homeostasis,GO:0055114//oxidation-reduction process,GO:0070059//intrinsic apoptotic signaling pathway in response to endoplasmic reticulum st…	GO:0001671//ATPase activator activity,GO:0015035//protein disulfide oxidoreductase activity,GO:0015036//disulfide oxidoreductase activity,GO:0016671//oxidoreductase activity, acting on a sulfur group of donors, disulfide as acceptor,GO:0030544//Hsp70 protein binding,GO:0051087//chaperone binding,GO:0051117//ATPase binding,GO:0051787//misfolded protein binding
60S acidic ribosomal protein P2	F1RYZ0	GO:0005622//intracellular,GO:0005840//ribosome,GO:0030529//ribonucleoprotein complex	GO:0006414//translational elongation	GO:0003735//structural constituent of ribosome
sterile alpha motif and leucine zipper containing kinase AZK	F1S066	GO:0005634//nucleus,GO:0005737//cytoplasm	GO:0000075//cell cycle checkpoint,GO:0000077//DNA damage checkpoint,GO:0000186//activation of MAPKK activity,GO:0006468//protein phosphorylation,GO:0007010//cytoskeleton organization,GO:0007050//cell cycle arrest,GO:0007257//activation of JUN kinase activity,GO:0009314//response to radiation,GO:0035556//intracellular signal transduction,GO:0043065//positive regulation of apoptotic process	GO:0000166//nucleotide binding,GO:0000287//magnesium ion binding,GO:0004672//protein kinase activity,GO:0004674//protein serine/threonine kinase activity,GO:0004709//MAP kinase kinase kinase activity,GO:0005524//ATP binding,GO:0016772//transferase activity, transferring phosphorus-containing groups,GO:0044822//poly(A) RNA binding
far upstream element (FUSE) binding protein 3	F1S0X8	GO:0005634//nucleus,GO:0005737//cytoplasm,GO:0016020//membrane	GO:0006351//transcription, DNA-templated,GO:0010628//positive regulation of gene expression,GO:0045893//positive regulation of transcription, DNA-templated,GO:0045944//positive regulation of transcription from RNA polymerase II promoter	GO:0000978//RNA polymerase II core promoter proximal region sequence-specific DNA binding,GO:0001077//RNA polymerase II core promoter proximal region sequence-specific DNA binding transcription factor activity involved in positive regulation of transcription,GO:0003676//nucleic acid binding,GO:0003723//RNA binding,GO:0044822//poly(A) RNA binding
40S ribosomal protein S24	F1S2E5	GO:0005622//intracellular,GO:0005840//ribosome,GO:0022627//cytosolic small ribosomal subunit	GO:0000462//maturation of SSU-rRNA from tricistronic rRNA transcript (SSU-rRNA, 5.8S rRNA, LSU-rRNA),GO:0006412//translation	GO:0000166//nucleotide binding,GO:0003735//structural constituent of ribosome
Alanine--tRNA ligase, cytoplasmic	F1S431	GO:0005737//cytoplasm	GO:0006412//translation,GO:0006419//alanyl-tRNA aminoacylation,GO:0043039//tRNA aminoacylation	GO:0000049//tRNA binding,GO:0000166//nucleotide binding,GO:0003676//nucleic acid binding,GO:0003723//RNA binding,GO:0004812//aminoacyl-tRNA ligase activity,GO:0004813//alanine-tRNA ligase activity,GO:0005524//ATP binding,GO:0008270//zinc ion binding,GO:0016874//ligase activity,GO:0016876//ligase activity, forming aminoacyl-tRNA and related compounds,GO:0046872//metal ion binding
Calcium-activated chloride channel regulator 1	F1S4C9	GO:0005887//integral component of plasma membrane,GO:0005902//microvillus,GO:0016021//integral component of membrane,GO:0030141//secretory granule	GO:1902476//chloride transmembrane transport	GO:0005229//intracellular calcium activated chloride channel activity
guanylate binding protein 1, interferon-inducible	F1S4D7		GO:0008152//metabolic process	GO:0000166//nucleotide binding,GO:0003924//GTPase activity,GO:0005525//GTP binding
family with sequence similarity 45, member A	F1S4P4
60S ribosomal protein L5	F1S530	GO:0005622//intracellular,GO:0005840//ribosome	GO:0006412//translation	GO:0003735//structural constituent of ribosome,GO:0008097//5S rRNA binding
spectrin repeat containing, nuclear envelope 1	F1S7X0	GO:0005635//nuclear envelope,GO:0016021//integral component of membrane,GO:0034993//LINC complex	GO:0090286//cytoskeletal anchoring at nuclear membrane	GO:0051015//actin filament binding
suppressor of Ty 16 homolog (S. cerevisiae)	F1S8K5	GO:0005634//nucleus		GO:0044822//poly(A) RNA binding
nucleobindin 2	F1S9A4	GO:0005634//nucleus,GO:0005640//nuclear outer membrane,GO:0005737//cytoplasm,GO:0005783//endoplasmic reticulum		GO:0005509//calcium ion binding
heat shock 70kDa protein 8	F1S9Q3
Hsp40 homolog, subfamily B, member 4	F1S9T0	GO:0005654//nucleoplasm,GO:0005737//cytoplasm,GO:0005829//cytosol,GO:0005886//plasma membrane,GO:0070062//extracellular exosome	GO:0006457//protein folding	GO:0051082//unfolded protein binding,GO:0051087//chaperone binding
Glutathione peroxidase (Fragment)	F1SA58	GO:0070062//extracellular exosome	GO:0001659//temperature homeostasis,GO:0002862//negative regulation of inflammatory response to antigenic stimulus,GO:0006979//response to oxidative stress,GO:0009609//response to symbiotic bacterium,GO:0051702//interaction with symbiont,GO:0055114//oxidation-reduction process	GO:0004601//peroxidase activity,GO:0004602//glutathione peroxidase activity,GO:0016491//oxidoreductase activity
hypoxia up-regulated 1	F1SAI8	GO:0005925//focal adhesion,GO:0016020//membrane,GO:0070062//extracellular exosome	GO:0002931//response to ischemia	GO:0000166//nucleotide binding,GO:0005524//ATP binding
tryptophanyl-tRNA synthetase	F1SAP4	GO:0005634//nucleus,GO:0005737//cytoplasm,GO:0070062//extracellular exosome	GO:0006412//translation,GO:0006418//tRNA aminoacylation for protein translation,GO:0006436//tryptophanyl-tRNA aminoacylation,GO:0045765//regulation of angiogenesis	GO:0000166//nucleotide binding,GO:0004812//aminoacyl-tRNA ligase activity,GO:0004830//tryptophan-tRNA ligase activity,GO:0005524//ATP binding,GO:0016874//ligase activity
Sec23 homolog B (S. cerevisiae)	F1SBH2	GO:0012505//endomembrane system,GO:0030127//COPII vesicle coat,GO:0043231//intracellular membrane-bounded organelle,GO:0048471//perinuclear region of cytoplasm	GO:0006810//transport,GO:0006886//intracellular protein transport,GO:0006888//ER to Golgi vesicle-mediated transport,GO:0015031//protein transport	GO:0008270//zinc ion binding
legumain	F1SD70		GO:0006508//proteolysis	GO:0004197//cysteine-type endopeptidase activity,GO:0008233//peptidase activity
topoisomerase (DNA) I	F1SDV7	GO:0005694//chromosome,GO:0005730//nucleolus,GO:0031298//replication fork protection complex	GO:0006260//DNA replication,GO:0006265//DNA topological change,GO:0006338//chromatin remodeling,GO:0007059//chromosome segregation	GO:0003677//DNA binding,GO:0003917//DNA topoisomerase type I activity,GO:0003918//DNA topoisomerase type II (ATP-hydrolyzing) activity
keratin 5, type II	F1SGG6	GO:0005634//nucleus,GO:0005737//cytoplasm,GO:0005739//mitochondrion,GO:0005882//intermediate filament,GO:0005886//plasma membrane,GO:0016020//membrane,GO:0045095//keratin filament,GO:0070062//extracellular exosome		GO:0005198//structural molecule activity,GO:0097110//scaffold protein binding
chromatin assembly factor 1, subunit B (p60)	F1SGX1	GO:0000790//nuclear chromatin,GO:0005634//nucleus,GO:0005654//nucleoplasm,GO:0005829//cytosol,GO:0033186//CAF-1 complex,GO:0043234//protein complex	GO:0006334//nucleosome assembly,GO:0006335//DNA replication-dependent nucleosome assembly,GO:0031497//chromatin assembly	GO:0042393//histone binding
neutral cholesterol ester hydrolase 1	F1SH10	GO:0016020//membrane,GO:0016021//integral component of membrane	GO:0006470//protein dephosphorylation,GO:0006805//xenobiotic metabolic process,GO:0008152//metabolic process,GO:0060395//SMAD protein signal transduction	GO:0016787//hydrolase activity,GO:0017171//serine hydrolase activity,GO:0042301//phosphate ion binding,GO:0052689//carboxylic ester hydrolase activity
golgi integral membrane protein 4	F1SH32	GO:0005654//nucleoplasm,GO:0005794//Golgi apparatus,GO:0016020//membrane
Basic leucine zipper and W2 domain-containing protein 1	F1SI55	GO:0005737//cytoplasm,GO:0016020//membrane		GO:0044822//poly(A) RNA binding
Eukaryotic translation initiation factor 3 subunit L	F1SKN5	GO:0001650//fibrillar center,GO:0005654//nucleoplasm,GO:0005730//nucleolus,GO:0005737//cytoplasm,GO:0005852//eukaryotic translation initiation factor 3 complex,GO:0016020//membrane,GO:0016282//eukaryotic 43S preinitiation complex,GO:0033290//eukaryotic 48S preinitiation complex	GO:0001731//formation of translation preinitiation complex,GO:0006412//translation,GO:0006413//translational initiation,GO:0006446//regulation of translational initiation	GO:0003743//translation initiation factor activity,GO:0044822//poly(A) RNA binding
importin 11	F1SKV6
M-phase phosphoprotein 10 (U3 small nucleolar ribonucleoprotein)	F1SNQ9
glutamine--fructose-6-phosphate transaminase 1	F1SPM7		GO:0005975//carbohydrate metabolic process,GO:0008152//metabolic process,GO:1901137//carbohydrate derivative biosynthetic process	GO:0004360//glutamine-fructose-6-phosphate transaminase (isomerizing) activity,GO:0030246//carbohydrate binding
v-rel avian reticuloendotheliosis viral oncogene homolog	F1SQL8	GO:0005634//nucleus,GO:0005654//nucleoplasm,GO:0005737//cytoplasm,GO:0005829//cytosol,GO:0033256//I-kappaB/NF-kappaB complex	GO:0000122//negative regulation of transcription from RNA polymerase II promoter,GO:0001816//cytokine production,GO:0006355//regulation of transcription, DNA-templated,GO:0006366//transcription from RNA polymerase II promoter,GO:0006954//inflammatory response,GO:0007249//I-kappaB kinase/NF-kappaB signaling,GO:0034097//response to cytokine,GO:0038061//NIK/NF-kappaB signaling,GO:0043123//positive r…	GO:0000977//RNA polymerase II regulatory region sequence-specific DNA binding,GO:0000980//RNA polymerase II distal enhancer sequence-specific DNA binding,GO:0000981//sequence-specific DNA binding RNA polymerase II transcription factor activity,GO:0001205//RNA polymerase II distal enhancer sequence-specific DNA binding transcription factor activity involved in positive regulation of transcription,…
Rho GDP dissociation inhibitor (GDI) beta	F1SQW8	GO:0005737//cytoplasm,GO:0070062//extracellular exosome	GO:0050790//regulation of catalytic activity	GO:0005094//Rho GDP-dissociation inhibitor activity
golgi transport 1B	F1SR02	GO:0005783//endoplasmic reticulum,GO:0016020//membrane,GO:0098588//bounding membrane of organelle	GO:0006629//lipid metabolic process,GO:0007165//signal transduction,GO:0016192//vesicle-mediated transport,GO:0043123//positive regulation of I-kappaB kinase/NF-kappaB signaling	GO:0004871//signal transducer activity,GO:0016298//lipase activity
family with sequence similarity 134, member A	F1SR88
Ubiquitin carboxyl-terminal hydrolase	F1SS87		GO:0006508//proteolysis,GO:0006511//ubiquitin-dependent protein catabolic process,GO:0016579//protein deubiquitination,GO:0043161//proteasome-mediated ubiquitin-dependent protein catabolic process,GO:0061136//regulation of proteasomal protein catabolic process	GO:0004197//cysteine-type endopeptidase activity,GO:0004843//ubiquitin-specific protease activity,GO:0008233//peptidase activity,GO:0008234//cysteine-type peptidase activity,GO:0016787//hydrolase activity,GO:0036459//ubiquitinyl hydrolase activity
AE binding protein 1	F1SSF7	GO:0005615//extracellular space,GO:0031012//extracellular matrix,GO:0070062//extracellular exosome	GO:0000122//negative regulation of transcription from RNA polymerase II promoter,GO:0006355//regulation of transcription, DNA-templated,GO:0006508//proteolysis	GO:0000977//RNA polymerase II regulatory region sequence-specific DNA binding,GO:0001227//RNA polymerase II transcription regulatory region sequence-specific DNA binding transcription factor activity involved in negative regulation of transcription,GO:0003714//transcription corepressor activity,GO:0004180//carboxypeptidase activity,GO:0004181//metallocarboxypeptidase activity,GO:0008270//zinc ion…
Saposin-B-Val	F1SU97	GO:0005615//extracellular space,GO:0005764//lysosome	GO:0006629//lipid metabolic process,GO:0006665//sphingolipid metabolic process
DEAD (Asp-Glu-Ala-Asp) box helicase 21	F1SUG7	GO:0005634//nucleus,GO:0005730//nucleolus,GO:0016020//membrane	GO:0001649//osteoblast differentiation,GO:0009615//response to virus,GO:0010501//RNA secondary structure unwinding,GO:0043330//response to exogenous dsRNA	GO:0003676//nucleic acid binding,GO:0003723//RNA binding,GO:0003725//double-stranded RNA binding,GO:0004004//ATP-dependent RNA helicase activity,GO:0004386//helicase activity,GO:0005524//ATP binding,GO:0016787//hydrolase activity,GO:0044822//poly(A) RNA binding
ribonucleotide reductase M1	F1SUZ5		GO:0006260//DNA replication,GO:0055114//oxidation-reduction process
phosphoprotein enriched in astrocytes 15	F2Z523		GO:0000077//DNA damage checkpoint,GO:0042981//regulation of apoptotic process,GO:0046325//negative regulation of glucose import,GO:1902042//negative regulation of extrinsic apoptotic signaling pathway via death domain receptors,GO:1902043//positive regulation of extrinsic apoptotic signaling pathway via death domain receptors
ribosomal protein S25	F2Z5G8	GO:0005634//nucleus,GO:0005730//nucleolus,GO:0005737//cytoplasm,GO:0005840//ribosome,GO:0015935//small ribosomal subunit,GO:0022627//cytosolic small ribosomal subunit,GO:0070062//extracellular exosome		GO:0044822//poly(A) RNA binding
basic transcription factor 3	F2Z5H8		GO:0001701//in utero embryonic development	GO:0044822//poly(A) RNA binding
tubulin, beta 4A class IVa	F2Z5K5	GO:0005634//nucleus,GO:0005737//cytoplasm,GO:0005856//cytoskeleton,GO:0005874//microtubule,GO:0005929//cilium,GO:0033269//internode region of axon,GO:0042995//cell projection,GO:0043025//neuronal cell body,GO:0043209//myelin sheath,GO:0043234//protein complex,GO:0070062//extracellular exosome	GO:0007017//microtubule-based process,GO:0008152//metabolic process,GO:0051258//protein polymerization	GO:0000166//nucleotide binding,GO:0003924//GTPase activity,GO:0005200//structural constituent of cytoskeleton,GO:0005525//GTP binding
60S ribosomal protein L36	F2Z5K6	GO:0005622//intracellular,GO:0005730//nucleolus,GO:0005737//cytoplasm,GO:0005840//ribosome,GO:0016020//membrane,GO:0022625//cytosolic large ribosomal subunit,GO:0030529//ribonucleoprotein complex	GO:0006412//translation	GO:0003735//structural constituent of ribosome,GO:0044822//poly(A) RNA binding
proteasomal ATPase-associated factor 1	F2Z5W5	GO:0000502//proteasome complex
ribosomal protein S7	I3L5B2	GO:0005622//intracellular,GO:0005634//nucleus,GO:0005730//nucleolus,GO:0005737//cytoplasm,GO:0005840//ribosome,GO:0005925//focal adhesion,GO:0016020//membrane,GO:0022627//cytosolic small ribosomal subunit,GO:0030529//ribonucleoprotein complex,GO:0030686//90S preribosome,GO:0032040//small-subunit processome,GO:0070062//extracellular exosome	GO:0006364//rRNA processing,GO:0006412//translation,GO:0042274//ribosomal small subunit biogenesis	GO:0003735//structural constituent of ribosome,GO:0044822//poly(A) RNA binding
Ficolin-2	I3L5W3
fibrinogen beta chain	I3L651	GO:0005577//fibrinogen complex	GO:0007165//signal transduction,GO:0030168//platelet activation,GO:0051258//protein polymerization	GO:0005102//receptor binding,GO:0030674//protein binding, bridging
chromodomain helicase DNA binding protein 1	I3L6N4	GO:0005634//nucleus		GO:0003677//DNA binding,GO:0005524//ATP binding
minichromosome maintenance complex component 3	I3L7E5	GO:0005634//nucleus,GO:0005654//nucleoplasm,GO:0005737//cytoplasm,GO:0005813//centrosome,GO:0016020//membrane,GO:0042555//MCM complex,GO:0043231//intracellular membrane-bounded organelle,GO:0048471//perinuclear region of cytoplasm	GO:0006260//DNA replication,GO:0006270//DNA replication initiation,GO:0032508//DNA duplex unwinding	GO:0000166//nucleotide binding,GO:0003677//DNA binding,GO:0003678//DNA helicase activity,GO:0005524//ATP binding
Proliferating cell nuclear antigen	I3L813	GO:0005634//nucleus,GO:0005654//nucleoplasm,GO:0005737//cytoplasm,GO:0005813//centrosome,GO:0043596//nuclear replication fork,GO:0043626//PCNA complex,GO:0070062//extracellular exosome,GO:0070557//PCNA-p21 complex	GO:0006260//DNA replication,GO:0006272//leading strand elongation,GO:0006275//regulation of DNA replication,GO:0006298//mismatch repair,GO:0019985//translesion synthesis,GO:0030855//epithelial cell differentiation,GO:0032077//positive regulation of deoxyribonuclease activity	GO:0000701//purine-specific mismatch base pair DNA N-glycosylase activity,GO:0003677//DNA binding,GO:0030337//DNA polymerase processivity factor activity,GO:0030971//receptor tyrosine kinase binding,GO:0032139//dinucleotide insertion or deletion binding,GO:0032405//MutLalpha complex binding,GO:0042802//identical protein binding,GO:0070182//DNA polymerase binding
Transcobalamin-1	I3L8Y6		GO:0015889//cobalamin transport	GO:0031419//cobalamin binding
Nuclear pore complex protein Nup93	I3LBE6	GO:0005643//nuclear pore,GO:0016020//membrane,GO:0031965//nuclear membrane,GO:0034399//nuclear periphery	GO:0006606//protein import into nucleus,GO:0006810//transport,GO:0016973//poly(A)+ mRNA export from nucleus,GO:0051292//nuclear pore complex assembly	GO:0017056//structural constituent of nuclear pore
tubulin, beta 6 class V	I3LBV1	GO:0005874//microtubule,GO:0043234//protein complex	GO:0007017//microtubule-based process,GO:0008152//metabolic process,GO:0051258//protein polymerization	GO:0000166//nucleotide binding,GO:0003924//GTPase activity,GO:0005200//structural constituent of cytoskeleton,GO:0005525//GTP binding
Fatty acid synthase	I3LC73		GO:0008152//metabolic process	GO:0003824//catalytic activity,GO:0016740//transferase activity
keratin 10, type I	I3LDS3	GO:0005615//extracellular space,GO:0005634//nucleus,GO:0005737//cytoplasm,GO:0005882//intermediate filament,GO:0016020//membrane,GO:0045095//keratin filament,GO:0070062//extracellular exosome	GO:0030216//keratinocyte differentiation,GO:0030855//epithelial cell differentiation,GO:0071277//cellular response to calcium ion	GO:0005198//structural molecule activity
Schlafen family member 11	I3LFK7			GO:0005524//ATP binding
Y box binding protein 1	I3LFV4		GO:0006355//regulation of transcription, DNA-templated	GO:0003676//nucleic acid binding,GO:0003677//DNA binding
KDEL (Lys-Asp-Glu-Leu) containing 1	I3LFZ6
myristoylated alanine-rich protein kinase C substrate	I3LG67	GO:0005737//cytoplasm,GO:0005813//centrosome,GO:0005925//focal adhesion,GO:0005938//cell cortex,GO:0016020//membrane,GO:0042585//germinal vesicle,GO:0070062//extracellular exosome		GO:0005080//protein kinase C binding,GO:0005516//calmodulin binding
Cordon-bleu protein-like 1	I3LHJ6
aconitase 1, soluble	I3LKS4	GO:0005737//cytoplasm	GO:0006915//apoptotic process,GO:0006919//activation of cysteine-type endopeptidase activity involved in apoptotic process,GO:0008630//intrinsic apoptotic signaling pathway in response to DNA damage,GO:0097192//extrinsic apoptotic signaling pathway in absence of ligand	GO:0097199//cysteine-type endopeptidase activity involved in apoptotic signaling pathway
carbamoyl-phosphate synthetase 2, aspartate transcarbamylase, and dihydroorotase	I3LLT2	GO:0005634//nucleus,GO:0005654//nucleoplasm,GO:0005737//cytoplasm,GO:0005829//cytosol,GO:0005886//plasma membrane,GO:0016020//membrane,GO:0016363//nuclear matrix,GO:0070062//extracellular exosome	GO:0000050//urea cycle,GO:0006207//'de novo' pyrimidine nucleobase biosynthetic process,GO:0006526//arginine biosynthetic process,GO:0006807//nitrogen compound metabolic process,GO:0008152//metabolic process	GO:0003824//catalytic activity,GO:0004070//aspartate carbamoyltransferase activity,GO:0004087//carbamoyl-phosphate synthase (ammonia) activity,GO:0004088//carbamoyl-phosphate synthase (glutamine-hydrolyzing) activity,GO:0004151//dihydroorotase activity,GO:0005524//ATP binding,GO:0008270//zinc ion binding,GO:0016787//hydrolase activity,GO:0016810//hydrolase activity, acting on carbon-nitrogen (but…
eukaryotic translation initiation factor 4 gamma, 1	I3LMH4	GO:0005737//cytoplasm,GO:0016020//membrane	GO:0006446//regulation of translational initiation	GO:0003723//RNA binding,GO:0044822//poly(A) RNA binding
Transcription and mRNA export factor ENY2	I3LMR9	GO:0000124//SAGA complex,GO:0005634//nucleus,GO:0005643//nuclear pore,GO:0005654//nucleoplasm,GO:0070390//transcription export complex 2,GO:0071819//DUBm complex	GO:0006351//transcription, DNA-templated,GO:0006355//regulation of transcription, DNA-templated,GO:0006368//transcription elongation from RNA polymerase II promoter,GO:0006406//mRNA export from nucleus,GO:0006810//transport,GO:0015031//protein transport,GO:0016568//chromatin modification,GO:0016578//histone deubiquitination,GO:0045893//positive regulation of transcription, DNA-templated,GO:005102…	GO:0003713//transcription coactivator activity,GO:0030374//ligand-dependent nuclear receptor transcription coactivator activity
reticulocalbin 3, EF-hand calcium binding domain	I3LMU6			GO:0005509//calcium ion binding
stress-induced phosphoprotein 1	I3LNG8
major vault protein	I3LQ79	GO:0005634//nucleus,GO:0005737//cytoplasm,GO:0005856//cytoskeleton,GO:0016020//membrane,GO:0048471//perinuclear region of cytoplasm,GO:0070062//extracellular exosome	GO:0008283//cell proliferation,GO:0023057//negative regulation of signaling,GO:0031953//negative regulation of protein autophosphorylation,GO:0038127//ERBB signaling pathway,GO:0061099//negative regulation of protein tyrosine kinase activity,GO:0072376//protein activation cascade	GO:0019901//protein kinase binding,GO:0019903//protein phosphatase binding
chaperonin containing TCP1, subunit 5 (epsilon)	I3LR32	GO:0002199//zona pellucida receptor complex,GO:0005730//nucleolus,GO:0005737//cytoplasm,GO:0005813//centrosome,GO:0005832//chaperonin-containing T-complex,GO:0005874//microtubule,GO:0044297//cell body,GO:0070062//extracellular exosome	GO:0006457//protein folding,GO:0007339//binding of sperm to zona pellucida,GO:0009615//response to virus,GO:1901998//toxin transport	GO:0000166//nucleotide binding,GO:0005524//ATP binding,GO:0031681//G-protein beta-subunit binding,GO:0048487//beta-tubulin binding,GO:0051082//unfolded protein binding
HGH1 homolog (S. cerevisiae)	I3LR72
karyopherin alpha 2 (RAG cohort 1, importin alpha 1)	I3LS70	GO:0005654//nucleoplasm,GO:0016020//membrane	GO:0006607//NLS-bearing protein import into nucleus	GO:0008139//nuclear localization sequence binding,GO:0042826//histone deacetylase binding,GO:0044822//poly(A) RNA binding
SAM domain and HD domain 1	I3LSQ7
primase, DNA, polypeptide 2 (58kDa)	I3LTZ4
Guanine nucleotide binding protein-like 1	I7GF95		GO:0008152//metabolic process,GO:0042254//ribosome biogenesis	GO:0003924//GTPase activity,GO:0005525//GTP binding
CD44 molecule (Indian blood group)	K7GLE2	GO:0016021//integral component of membrane	GO:0007155//cell adhesion	GO:0005540//hyaluronic acid binding
Protein S100-A8	K7GQW2		GO:0045087//innate immune response,GO:0050727//regulation of inflammatory response	GO:0005509//calcium ion binding,GO:0008017//microtubule binding,GO:0008270//zinc ion binding,GO:0035662//Toll-like receptor 4 binding,GO:0046872//metal ion binding,GO:0050544//arachidonic acid binding,GO:0050786//RAGE receptor binding
hexokinase 3 (white cell)	K7GS73	GO:0005829//cytosol	GO:0001678//cellular glucose homeostasis,GO:0005975//carbohydrate metabolic process,GO:0006096//glycolytic process,GO:0016310//phosphorylation,GO:0046835//carbohydrate phosphorylation,GO:0051156//glucose 6-phosphate metabolic process	GO:0000166//nucleotide binding,GO:0004340//glucokinase activity,GO:0004396//hexokinase activity,GO:0005524//ATP binding,GO:0008865//fructokinase activity,GO:0016301//kinase activity,GO:0016740//transferase activity,GO:0016773//phosphotransferase activity, alcohol group as acceptor,GO:0019158//mannokinase activity
Phosphatidylinositol 5-phosphate 4-kinase type-2 alpha	O13010	GO:0005634//nucleus,GO:0005737//cytoplasm,GO:0005886//plasma membrane,GO:0016020//membrane	GO:0016310//phosphorylation,GO:0046488//phosphatidylinositol metabolic process,GO:0046854//phosphatidylinositol phosphorylation	GO:0000166//nucleotide binding,GO:0005524//ATP binding,GO:0016301//kinase activity,GO:0016307//phosphatidylinositol phosphate kinase activity,GO:0016309//1-phosphatidylinositol-5-phosphate 4-kinase activity,GO:0016740//transferase activity
DNA topoisomerase 2-alpha	O46374	GO:0000228//nuclear chromosome,GO:0000793//condensed chromosome,GO:0005634//nucleus,GO:0005654//nucleoplasm,GO:0005730//nucleolus,GO:0005814//centriole,GO:0009330//DNA topoisomerase complex (ATP-hydrolyzing),GO:0043234//protein complex,GO:0009295//nucleoid	GO:0000712//resolution of meiotic recombination intermediates,GO:0000819//sister chromatid segregation,GO:0002244//hematopoietic progenitor cell differentiation,GO:0006259//DNA metabolic process,GO:0006265//DNA topological change,GO:0006266//DNA ligation,GO:0006268//DNA unwinding involved in DNA replication,GO:0006974//cellular response to DNA damage stimulus,GO:0007059//chromosome segregation,GO…	GO:0000166//nucleotide binding,GO:0000287//magnesium ion binding,GO:0003677//DNA binding,GO:0003682//chromatin binding,GO:0003916//DNA topoisomerase activity,GO:0003918//DNA topoisomerase type II (ATP-hydrolyzing) activity,GO:0005080//protein kinase C binding,GO:0005524//ATP binding,GO:0008022//protein C-terminus binding,GO:0008094//DNA-dependent ATPase activity,GO:0008144//drug binding,GO:000830…
Glyceraldehyde-3-phosphate dehydrogenase	P00355	GO:0005634//nucleus,GO:0005737//cytoplasm,GO:0005829//cytosol,GO:0005856//cytoskeleton,GO:0015630//microtubule cytoskeleton,GO:0097452//GAIT complex	GO:0000226//microtubule cytoskeleton organization,GO:0006006//glucose metabolic process,GO:0006096//glycolytic process,GO:0006417//regulation of translation,GO:0006915//apoptotic process,GO:0035606//peptidyl-cysteine S-trans-nitrosylation,GO:0050821//protein stabilization,GO:0051402//neuron apoptotic process,GO:0055114//oxidation-reduction process	GO:0004365//glyceraldehyde-3-phosphate dehydrogenase (NAD+) (phosphorylating) activity,GO:0008017//microtubule binding,GO:0016491//oxidoreductase activity,GO:0016620//oxidoreductase activity, acting on the aldehyde or oxo group of donors, NAD or NADP as acceptor,GO:0016740//transferase activity,GO:0035605//peptidyl-cysteine S-nitrosylase activity,GO:0050661//NADP binding,GO:0051287//NAD binding
Complement C3	P01025	GO:0005576//extracellular region,GO:0005615//extracellular space	GO:0001934//positive regulation of protein phosphorylation,GO:0002376//immune system process,GO:0006629//lipid metabolic process,GO:0006631//fatty acid metabolic process,GO:0006954//inflammatory response,GO:0006956//complement activation,GO:0006957//complement activation, alternative pathway,GO:0006958//complement activation, classical pathway,GO:0010828//positive regulation of glucose transport,…	GO:0004866//endopeptidase inhibitor activity,GO:0031715//C5L2 anaphylatoxin chemotactic receptor binding
Lysozyme C-2	P12068	GO:0005576//extracellular region,GO:0005615//extracellular space,GO:0070062//extracellular exosome	GO:0001895//retina homeostasis,GO:0007586//digestion,GO:0008152//metabolic process,GO:0019835//cytolysis,GO:0042742//defense response to bacterium	GO:0003796//lysozyme activity,GO:0003824//catalytic activity,GO:0016787//hydrolase activity,GO:0016798//hydrolase activity, acting on glycosyl bonds,GO:0042802//identical protein binding
Sodium/potassium ATPase inhibitor SPAI-2	P16225	GO:0005576//extracellular region	GO:0007620//copulation,GO:0010466//negative regulation of peptidase activity	GO:0030414//peptidase inhibitor activity
60S ribosomal protein L22	P67985	GO:0005622//intracellular,GO:0005634//nucleus,GO:0005737//cytoplasm,GO:0005840//ribosome,GO:0005925//focal adhesion,GO:0022625//cytosolic large ribosomal subunit,GO:0030529//ribonucleoprotein complex,GO:0070062//extracellular exosome	GO:0006412//translation,GO:0046632//alpha-beta T cell differentiation	GO:0003723//RNA binding,GO:0003735//structural constituent of ribosome,GO:0008201//heparin binding,GO:0044822//poly(A) RNA binding
Inter-alpha-trypsin inhibitor heavy chain H4	P79263	GO:0005576//extracellular region	GO:0006953//acute-phase response,GO:0010466//negative regulation of peptidase activity,GO:0010951//negative regulation of endopeptidase activity,GO:0030212//hyaluronan metabolic process,GO:0034097//response to cytokine	GO:0004867//serine-type endopeptidase inhibitor activity,GO:0030414//peptidase inhibitor activity
Serine/arginine-rich splicing factor 2	Q06A98	GO:0005634//nucleus,GO:0005654//nucleoplasm,GO:0016607//nuclear speck	GO:0006397//mRNA processing,GO:0008380//RNA splicing	GO:0000166//nucleotide binding,GO:0003676//nucleic acid binding,GO:0003723//RNA binding
Endoplasmin	Q29092	GO:0005783//endoplasmic reticulum,GO:0005788//endoplasmic reticulum lumen,GO:0042470//melanosome	GO:0006457//protein folding,GO:0006950//response to stress,GO:0030433//ER-associated ubiquitin-dependent protein catabolic process	GO:0000166//nucleotide binding,GO:0005524//ATP binding,GO:0051082//unfolded protein binding
Protein WAP-3	Q29126	GO:0005576//extracellular region	GO:0010466//negative regulation of peptidase activity	GO:0030414//peptidase inhibitor activity
40S ribosomal protein S16	Q29201	GO:0005840//ribosome,GO:0015935//small ribosomal subunit,GO:0030529//ribonucleoprotein complex	GO:0006412//translation	GO:0003735//structural constituent of ribosome
MHC class II antigen	Q31072	GO:0016020//membrane,GO:0016021//integral component of membrane,GO:0042613//MHC class II protein complex	GO:0002376//immune system process,GO:0002504//antigen processing and presentation of peptide or polysaccharide antigen via MHC class II,GO:0006955//immune response,GO:0019882//antigen processing and presentation
CDC37 cell division cycle 37 protein	Q684M6	GO:0005737//cytoplasm,GO:0005829//cytosol,GO:0070062//extracellular exosome	GO:0006457//protein folding,GO:0050821//protein stabilization,GO:0051301//cell division,GO:0060334//regulation of interferon-gamma-mediated signaling pathway,GO:0060338//regulation of type I interferon-mediated signaling pathway	GO:0019900//kinase binding,GO:0019901//protein kinase binding,GO:0031072//heat shock protein binding,GO:0051082//unfolded protein binding,GO:0051087//chaperone binding,GO:0051879//Hsp90 protein binding
Lactotransferrin	Q6YT39	GO:0005576//extracellular region,GO:0005615//extracellular space,GO:0005634//nucleus,GO:0005737//cytoplasm,GO:0030141//secretory granule,GO:0042581//specific granule,GO:0070062//extracellular exosome	GO:0001817//regulation of cytokine production,GO:0001895//retina homeostasis,GO:0002227//innate immune response in mucosa,GO:0006508//proteolysis,GO:0019731//antibacterial humoral response,GO:0019732//antifungal humoral response,GO:0031665//negative regulation of lipopolysaccharide-mediated signaling pathway,GO:0032680//regulation of tumor necrosis factor production,GO:0033690//positive regulatio…	GO:0004252//serine-type endopeptidase activity,GO:0005506//iron ion binding,GO:0008201//heparin binding,GO:0008233//peptidase activity,GO:0043539//protein serine/threonine kinase activator activity
MHC class II antigen	Q85ZW4	GO:0005764//lysosome,GO:0005765//lysosomal membrane,GO:0005886//plasma membrane,GO:0009986//cell surface,GO:0016020//membrane,GO:0016021//integral component of membrane,GO:0031902//late endosome membrane,GO:0042613//MHC class II protein complex,GO:0070062//extracellular exosome	GO:0002376//immune system process,GO:0002503//peptide antigen assembly with MHC class II protein complex,GO:0002504//antigen processing and presentation of peptide or polysaccharide antigen via MHC class II,GO:0002506//polysaccharide assembly with MHC class II protein complex,GO:0006955//immune response,GO:0019882//antigen processing and presentation,GO:0050890//cognition	GO:0023026//MHC class II protein complex binding,GO:0042605//peptide antigen binding
MHC class II antigen	Q8MGP9	GO:0005622//intracellular,GO:0005769//early endosome,GO:0005771//multivesicular body,GO:0005794//Golgi apparatus,GO:0005886//plasma membrane,GO:0009897//external side of plasma membrane,GO:0016020//membrane,GO:0016021//integral component of membrane,GO:0042613//MHC class II protein complex	GO:0002344//B cell affinity maturation,GO:0002376//immune system process,GO:0002504//antigen processing and presentation of peptide or polysaccharide antigen via MHC class II,GO:0002579//positive regulation of antigen processing and presentation,GO:0002827//positive regulation of T-helper 1 type immune response,GO:0006955//immune response,GO:0019882//antigen processing and presentation,GO:0019886…	GO:0008134//transcription factor binding,GO:0015643//toxic substance binding,GO:0031625//ubiquitin protein ligase binding,GO:0042605//peptide antigen binding,GO:0070491//repressing transcription factor binding
Alpha-fetoprotein	Q8MJ76	GO:0005576//extracellular region,GO:0005615//extracellular space	GO:0006810//transport	GO:0046872//metal ion binding
Haptoglobin	Q8SPS7	GO:0005576//extracellular region	GO:0002376//immune system process,GO:0006953//acute-phase response,GO:0042742//defense response to bacterium	GO:0016209//antioxidant activity,GO:0030492//hemoglobin binding
Heterogeneous nuclear ribonucleoprotein A1	Q06A94	GO:0005654//nucleoplasm, GO:0005681//spliceosomal complex, GO:0005737//cytoplasm	GO:0000380//alternative mRNA splicing, via spliceosome,GO:0008380//RNA splicing,GO:0051168//nuclear export,GO:0051170//nuclear import	GO:0000166//nucleotide binding,GO:0003676//nucleic acid binding,GO:0003697//single-stranded DNA binding,GO:0044822//poly(A) RNA binding
