# Supplementary material for: Comparative Proteome Analysis of Porcine Jejunum Tissues in Response to a Virulent Strain of Porcine Epidemic Diarrhea Virus and Its Attenuated Strain
Source: Viruses. 2016 Nov 29;8(12):323. doi: 10.3390/v8120323 (PMC5192384; doi:10.3390/v8120323)
Supplement: Supplementary file 1 [file viruses-08-00323-s001.zip › viruses-147569-supplementary-final/File S3-Functional characterization of significantly differently expressed proteins in YN13 and YN144-infected groups.xlsx]

## Sheet: Sheet1
Functional characterization of significantly differently expressed proteins in YN13 group and YN144 group
Category	Molecules numbers		Category	Molecules numbers
Neurological Disease	78		Neurological Disease	87
Cancer	209		Cancer	236
Developmental Disorder	38		Developmental Disorder	30
Skeletal and Muscular Disorders	79		Skeletal and Muscular Disorders	72
Reproductive System Disease	113		Reproductive System Disease	121
Infectious Disease	54		Infectious Disease	61
Gastrointestinal Disease	162		Gastrointestinal Disease	179
Hepatic System Disease	13		Hepatic System Disease	40
Metabolic Disease	63		Metabolic Disease	80
Respiratory Disease	6		Respiratory Disease	24
Hematological Disease	47		Hematological Disease	75
Renal and Urological Disease	40		Renal and Urological Disease	52
Connective Tissue Disorders	42		Connective Tissue Disorders	53
Immunological Disease	69		Immunological Disease	88
Cardiovascular Disease	25		Cardiovascular Disease	35
Organismal Injury and Abnormalities	211		Organismal Injury and Abnormalities	236
Inflammatory Disease	51		Inflammatory Disease	75
Antimicrobial Response	2		Inflammatory Response	53
Inflammatory Response	34		Dermatological Diseases and Conditions	48
Dermatological Diseases and Conditions	39		Endocrine System Disorders	67
Endocrine System Disorders	45		Nutritional Disease	2
Nutritional Disease	5		Ophthalmic Disease	3
Ophthalmic Disease	10		Psychological Disorders	64
Psychological Disorders	47		Hereditary Disorder	71
Hereditary Disorder	70
Category	Molecules numbers		Category	Molecules numbers
Small Molecule Biochemistry	73		Small Molecule Biochemistry	104
Lipid Metabolism	41		Lipid Metabolism	64
Molecular Transport	63		Molecular Transport	78
Cellular Function and Maintenance	79		Cellular Function and Maintenance	21
Cellular Assembly and Organization	58		Cellular Assembly and Organization	25
Protein Synthesis	39		Protein Synthesis	52
Nucleic Acid Metabolism	26		Nucleic Acid Metabolism	33
Cell Morphology	62		Cell Morphology	9
Cellular Development	24		Cellular Development	42
Carbohydrate Metabolism	25		Carbohydrate Metabolism	48
Cell Cycle	6		Cell Cycle	8
Cell-To-Cell Signaling and Interaction	13		Cell-To-Cell Signaling and Interaction	26
Cell Signaling	19		Cellular Movement	66
Cellular Movement	57		Cellular Compromise	24
Cellular Compromise	19		DNA Replication, Recombination, and Repair	18
DNA Replication, Recombination, and Repair	4		Gene Expression	2
Gene Expression	9		Energy Production	21
Protein Degradation	18		Vitamin and Mineral Metabolism	2
Energy Production	15		Post-Translational Modification	2
Vitamin and Mineral Metabolism	12		Drug Metabolism	18
Post-Translational Modification	23		Amino Acid Metabolism	13
Drug Metabolism	11		Free Radical Scavenging	19
Amino Acid Metabolism	9		Cellular Growth and Proliferation	91
Protein Trafficking	19		Cell Death and Survival	107
RNA Post-Transcriptional Modification	5
Free Radical Scavenging	18
Protein Folding	9
Cellular Growth and Proliferation	95
Cell Death and Survival	86
Category	Molecules numbers		Category	Molecules numbers
Tissue Development	17		Tissue Development	17
Embryonic Development	11		Embryonic Development	5
Organismal Development	38		Organismal Development	37
Connective Tissue Development and Function	7		Connective Tissue Development and Function	15
Nervous System Development and Function	11		Tissue Morphology	16
Tissue Morphology	8		Reproductive System Development and Function	5
Reproductive System Development and Function	3		Organ Morphology	12
Organ Morphology	12		Skeletal and Muscular System Development and Function	4
Skeletal and Muscular System Development and Function	12		Renal and Urological System Development and Function	13
Renal and Urological System Development and Function	3		Organ Development	7
Organ Development	13		Cardiovascular System Development and Function	8
Cardiovascular System Development and Function	8		Endocrine System Development and Function	17
Endocrine System Development and Function	5		Hematological System Development and Function	32
Hematopoiesis	2		Digestive System Development and Function	21
Tumor Morphology	4		Humoral Immune Response	2
Behavior	3		Organismal Survival	67
Hematological System Development and Function	6		Immune Cell Trafficking	29
Digestive System Development and Function	2		Hair and Skin Development and Function	4
Humoral Immune Response	3		Hepatic System Development and Function	14
Lymphoid Tissue Structure and Development	2		Tumor Morphology	2
Organismal Survival	65
Visual System Development and Function	2
Organismal Functions	4
Category	Molecules numbers		Category	Molecules numbers
Liver Hyperplasia/Hyperproliferation	88		Liver Hyperplasia/Hyperproliferation	99
Hepatocellular Carcinoma	85		Hepatocellular Carcinoma	95
Liver Steatosis	10		Renal Damage	17
Renal Necrosis/Cell Death	10		Liver Steatosis	14
Cardiac Arrythmia	8		Renal Necrosis/Cell Death	14
Cardiac Necrosis/Cell Death	8		Renal Tubule Injury	13
Liver Cholestasis	6		Liver Necrosis/Cell Death	12
Liver Necrosis/Cell Death	6		Liver Damage	11
Congenital Heart Anomaly	5		Cardiac Infarction	10
Kidney Failure	5		Cardiac Necrosis/Cell Death	10
Liver Cirrhosis	5		Liver Cirrhosis	9
Liver Inflammation/Hepatitis	5		Kidney Failure	9
Renal Damage	5		Cardiac Arteriopathy	9
			Liver Cholestasis	8
			Renal Inflammation	8
			Renal Nephritis	8
			Liver Inflammation/Hepatitis	8
			Glomerular Injury	7
			Liver Proliferation	7
			Cardiac Hypertrophy	7
			Liver Fibrosis	6
			Liver Enlargement	5
			Liver Hepatomegaly	5
			Heart Failure	5
